# Supplementary material for: Probiotic Fermented Feed Alleviates Liver Fat Deposition in Shaoxing Ducks via Modulating Gut Microbiota
Source: Front Microbiol. 2022 Jul 13;13:928670. doi: 10.3389/fmicb.2022.928670 (PMC9326468; doi:10.3389/fmicb.2022.928670)
Supplement: Supplementary file 4 [file Table_4.XLSX]

## Sheet: Sheet1
Table S4 Details information of GO enrichment
Category	GO.ID	Term	Up	Down	DEG	Total	Pvalue	FDR	Up_Gene	Down_Gene
CC	GO:0071944	cell periphery	61	52	113	4278	1.43512e-06	0.00314825	ACKR1(ACKR1),ADRB1(ADRB1),ANO4(ANO4),ANO6(ANO6),AQP4(AQP4),ASIC3(ASIC3),ASPM(ASPM),ATP4A(ATP4A),ATP8B3(ATP8B3),BOC(BOC),C7(C7),CA4(CA4),CD79B(CD79B),CD8B(CD8B),CPN1(CPN1),CX3CR1(CX3CR1),DIAPH3(DIAPH3),ENTPD8(ENTPD8),EXOC3L2(EXOC3L2),GJC2(GJC2),GPR174(GPR174),GRID1(GRID1),HCRTR2(HCRTR2),HRG(HRG),KCNJ16(KCNJ16),LOC101796470(LOC101796470),LOC101798985(LOC101798985),LOC101799014(LOC101799014),LOC1018…	ABCD4(ABCD4),ABLIM1(ABLIM1),ACLY(ACLY),CD180(CD180),CERCAM(CERCAM),CLDND1(CLDND1),CNTNAP5(CNTNAP5),CRB2(CRB2),CRHR2(CRHR2),DBI(DBI),DNAJC22(DNAJC22),DRP2(DRP2),ENPP1(ENPP1),FASN(FASN),FMN2(FMN2),GLRA1(GLRA1),GPR52(GPR52),HSD17B12(HSD17B12),HVCN1(HVCN1),IL20RA(IL20RA),IL22RA2(IL22RA2),KCNE3(KCNE3),KCNIP4(KCNIP4),LIPI(LIPI),LOC101789696(LOC101789696),LOC101791537(LOC101791537),LOC101793413(LOC10179…
BP	GO:0035384	thioester biosynthetic process	0	8	8	47	1.52877e-06	0.00314825	-	ACLY(ACLY),ELOVL2(ELOVL2),ELOVL6(ELOVL6),FASN(FASN),HSD17B12(HSD17B12),PDHX(PDHX),PDK1(PDK1),SCD(SCD)
BP	GO:0071616	acyl-CoA biosynthetic process	0	8	8	47	1.52877e-06	0.00314825	-	ACLY(ACLY),ELOVL2(ELOVL2),ELOVL6(ELOVL6),FASN(FASN),HSD17B12(HSD17B12),PDHX(PDHX),PDK1(PDK1),SCD(SCD)
BP	GO:0006637	acyl-CoA metabolic process	0	10	10	89	3.86378e-06	0.00382802	-	ACLY(ACLY),DBI(DBI),ELOVL2(ELOVL2),ELOVL6(ELOVL6),FASN(FASN),HSD17B12(HSD17B12),PDHX(PDHX),PDK1(PDK1),PIPOX(PIPOX),SCD(SCD)
BP	GO:0035383	thioester metabolic process	0	10	10	89	3.86378e-06	0.00382802	-	ACLY(ACLY),DBI(DBI),ELOVL2(ELOVL2),ELOVL6(ELOVL6),FASN(FASN),HSD17B12(HSD17B12),PDHX(PDHX),PDK1(PDK1),PIPOX(PIPOX),SCD(SCD)
CC	GO:0031226	intrinsic component of plasma membrane	33	19	52	1521	4.7544e-06	0.00382802	ADRB1(ADRB1),AQP4(AQP4),ASIC3(ASIC3),ATP4A(ATP4A),BOC(BOC),C7(C7),CA4(CA4),CD79B(CD79B),CD8B(CD8B),CX3CR1(CX3CR1),HCRTR2(HCRTR2),KCNJ16(KCNJ16),LOC101796470(LOC101796470),LOC101800982(LOC101800982),LOC101804741(LOC101804741),LOC106019440(LOC106019440),LOC110351185(LOC110351185),LOC119713019(LOC119713019),LOC119714326(LOC119714326),LOC119715259(LOC119715259),LOC119717029(LOC119717029),LOC119717042…	CD180(CD180),CNTNAP5(CNTNAP5),CRHR2(CRHR2),ENPP1(ENPP1),GLRA1(GLRA1),GPR52(GPR52),HVCN1(HVCN1),KCNE3(KCNE3),KCNIP4(KCNIP4),LOC101791537(LOC101791537),LOC101796127(LOC101796127),LPAR3(LPAR3),PKHD1(PKHD1),RASAL1(RASAL1),ROBO2(ROBO2),SLC16A5(SLC16A5),SLC26A8(SLC26A8),SLC3A1(SLC3A1),TENM3(TENM3)
BP	GO:0046949	fatty-acyl-CoA biosynthetic process	0	6	6	26	5.057e-06	0.00382802	-	ACLY(ACLY),ELOVL2(ELOVL2),ELOVL6(ELOVL6),FASN(FASN),HSD17B12(HSD17B12),SCD(SCD)
BP	GO:0033865	nucleoside bisphosphate metabolic process	0	11	11	115	6.19622e-06	0.00382802	-	ACLY(ACLY),DBI(DBI),ELOVL2(ELOVL2),ELOVL6(ELOVL6),ENPP1(ENPP1),FASN(FASN),HSD17B12(HSD17B12),PDHX(PDHX),PDK1(PDK1),PIPOX(PIPOX),SCD(SCD)
BP	GO:0033875	ribonucleoside bisphosphate metabolic process	0	11	11	115	6.19622e-06	0.00382802	-	ACLY(ACLY),DBI(DBI),ELOVL2(ELOVL2),ELOVL6(ELOVL6),ENPP1(ENPP1),FASN(FASN),HSD17B12(HSD17B12),PDHX(PDHX),PDK1(PDK1),PIPOX(PIPOX),SCD(SCD)
BP	GO:0034032	purine nucleoside bisphosphate metabolic process	0	11	11	115	6.19622e-06	0.00382802	-	ACLY(ACLY),DBI(DBI),ELOVL2(ELOVL2),ELOVL6(ELOVL6),ENPP1(ENPP1),FASN(FASN),HSD17B12(HSD17B12),PDHX(PDHX),PDK1(PDK1),PIPOX(PIPOX),SCD(SCD)
BP	GO:0033866	nucleoside bisphosphate biosynthetic process	0	8	8	61	1.1559e-05	0.00549319	-	ACLY(ACLY),ELOVL2(ELOVL2),ELOVL6(ELOVL6),FASN(FASN),HSD17B12(HSD17B12),PDHX(PDHX),PDK1(PDK1),SCD(SCD)
BP	GO:0034030	ribonucleoside bisphosphate biosynthetic process	0	8	8	61	1.1559e-05	0.00549319	-	ACLY(ACLY),ELOVL2(ELOVL2),ELOVL6(ELOVL6),FASN(FASN),HSD17B12(HSD17B12),PDHX(PDHX),PDK1(PDK1),SCD(SCD)
BP	GO:0034033	purine nucleoside bisphosphate biosynthetic process	0	8	8	61	1.1559e-05	0.00549319	-	ACLY(ACLY),ELOVL2(ELOVL2),ELOVL6(ELOVL6),FASN(FASN),HSD17B12(HSD17B12),PDHX(PDHX),PDK1(PDK1),SCD(SCD)
CC	GO:0005886	plasma membrane	56	50	106	4103	1.29409e-05	0.00571065	ACKR1(ACKR1),ADRB1(ADRB1),ANO4(ANO4),ANO6(ANO6),AQP4(AQP4),ASIC3(ASIC3),ASPM(ASPM),ATP4A(ATP4A),ATP8B3(ATP8B3),BOC(BOC),C7(C7),CA4(CA4),CD79B(CD79B),CD8B(CD8B),CPN1(CPN1),CX3CR1(CX3CR1),DIAPH3(DIAPH3),ENTPD8(ENTPD8),GJC2(GJC2),GPR174(GPR174),GRID1(GRID1),HCRTR2(HCRTR2),HRG(HRG),KCNJ16(KCNJ16),LOC101796470(LOC101796470),LOC101800982(LOC101800982),LOC101804741(LOC101804741),LOC106019440(LOC10601944…	ABCD4(ABCD4),ABLIM1(ABLIM1),ACLY(ACLY),CD180(CD180),CERCAM(CERCAM),CLDND1(CLDND1),CNTNAP5(CNTNAP5),CRB2(CRB2),CRHR2(CRHR2),DBI(DBI),DNAJC22(DNAJC22),DRP2(DRP2),ENPP1(ENPP1),FASN(FASN),GLRA1(GLRA1),GPR52(GPR52),HVCN1(HVCN1),IL20RA(IL20RA),IL22RA2(IL22RA2),KCNE3(KCNE3),KCNIP4(KCNIP4),LIPI(LIPI),LOC101789696(LOC101789696),LOC101791537(LOC101791537),LOC101793413(LOC101793413),LOC101794195(LOC10179419…
BP	GO:0035337	fatty-acyl-CoA metabolic process	0	6	6	31	1.50134e-05	0.0061835	-	ACLY(ACLY),ELOVL2(ELOVL2),ELOVL6(ELOVL6),FASN(FASN),HSD17B12(HSD17B12),SCD(SCD)
CC	GO:0005887	integral component of plasma membrane	31	17	48	1452	2.92515e-05	0.0112947	ADRB1(ADRB1),AQP4(AQP4),ASIC3(ASIC3),ATP4A(ATP4A),BOC(BOC),C7(C7),CD79B(CD79B),CD8B(CD8B),CX3CR1(CX3CR1),HCRTR2(HCRTR2),KCNJ16(KCNJ16),LOC101796470(LOC101796470),LOC101800982(LOC101800982),LOC101804741(LOC101804741),LOC106019440(LOC106019440),LOC110351185(LOC110351185),LOC119713019(LOC119713019),LOC119714326(LOC119714326),LOC119715259(LOC119715259),LOC119717029(LOC119717029),LOC119717042(LOC11971…	CD180(CD180),CNTNAP5(CNTNAP5),CRHR2(CRHR2),ENPP1(ENPP1),GLRA1(GLRA1),GPR52(GPR52),HVCN1(HVCN1),KCNE3(KCNE3),KCNIP4(KCNIP4),LOC101791537(LOC101791537),LOC101796127(LOC101796127),LPAR3(LPAR3),ROBO2(ROBO2),SLC16A5(SLC16A5),SLC26A8(SLC26A8),SLC3A1(SLC3A1),TENM3(TENM3)
BP	GO:0006811	ion transport	25	22	47	1461	3.58735e-05	0.0130368	ADRB1(ADRB1),ANO4(ANO4),ANO6(ANO6),AQP4(AQP4),ASIC3(ASIC3),ATP4A(ATP4A),ATP8B3(ATP8B3),CA4(CA4),CPT1B(CPT1B),GJC2(GJC2),HRG(HRG),KCNJ16(KCNJ16),LOC101796470(LOC101796470),LOC101800982(LOC101800982),LOC106019440(LOC106019440),SCN3B(SCN3B),SLC13A3(SLC13A3),SLC16A7(SLC16A7),SLC23A1(SLC23A1),SLC30A10(SLC30A10),SLC51A(SLC51A),SLC5A8(SLC5A8),SLC9A2(SLC9A2),SLCO4A1(SLCO4A1),SYT7(SYT7)	BHLHA15(BHLHA15),CRHR2(CRHR2),DBI(DBI),ENPP1(ENPP1),GLRA1(GLRA1),GLRX(GLRX),HVCN1(HVCN1),KCNE3(KCNE3),KCNIP4(KCNIP4),LOC101793166(LOC101793166),LOC101793413(LOC101793413),LOC101794114(LOC101794114),LOC101795049(LOC101795049),LOC101799614(LOC101799614),LOC101800226(LOC101800226),LPAR3(LPAR3),PKD2L1(PKD2L1),PPARG(PPARG),SLC16A5(SLC16A5),SLC26A8(SLC26A8),SLC3A1(SLC3A1),SLC41A1(SLC41A1)
BP	GO:0032695	negative regulation of interleukin-12 production	4	0	4	12	4.30752e-05	0.0147844	IL10(IL10),LOC110351185(LOC110351185),LOC119713782(LOC119713782),NLRC3(NLRC3)	-
BP	GO:0032715	negative regulation of interleukin-6 production	6	0	6	38	5.07351e-05	0.0164969	AQP4(AQP4),IL10(IL10),KLF2(KLF2),LOC101799803(LOC101799803),LOC119713782(LOC119713782),NLRC3(NLRC3)	-
BP	GO:0032720	negative regulation of tumor necrosis factor production	6	1	7	57	6.36102e-05	0.0187361	IL10(IL10),LOC101799803(LOC101799803),LOC119713782(LOC119713782),LOC119717029(LOC119717029),LOC119717042(LOC119717042),NLRC3(NLRC3)	LOC101792081(LOC101792081)
BP	GO:0034220	ion transmembrane transport	21	16	37	1069	6.3687e-05	0.0187361	ADRB1(ADRB1),ANO4(ANO4),ANO6(ANO6),AQP4(AQP4),ASIC3(ASIC3),ATP4A(ATP4A),CPT1B(CPT1B),GJC2(GJC2),KCNJ16(KCNJ16),LOC101796470(LOC101796470),LOC101800982(LOC101800982),LOC106019440(LOC106019440),SCN3B(SCN3B),SLC13A3(SLC13A3),SLC16A7(SLC16A7),SLC23A1(SLC23A1),SLC30A10(SLC30A10),SLC51A(SLC51A),SLC5A8(SLC5A8),SLC9A2(SLC9A2),SLCO4A1(SLCO4A1)	BHLHA15(BHLHA15),DBI(DBI),GLRA1(GLRA1),GLRX(GLRX),HVCN1(HVCN1),KCNE3(KCNE3),KCNIP4(KCNIP4),LOC101793166(LOC101793166),LOC101793413(LOC101793413),LOC101794114(LOC101794114),LOC101799614(LOC101799614),PKD2L1(PKD2L1),SLC16A5(SLC16A5),SLC26A8(SLC26A8),SLC3A1(SLC3A1),SLC41A1(SLC41A1)
CC	GO:0031224	intrinsic component of membrane	39	29	68	2395	6.77228e-05	0.0190178	ADAM22(ADAM22),ADRB1(ADRB1),ANO6(ANO6),AQP4(AQP4),ASIC3(ASIC3),ATP4A(ATP4A),ATP8B3(ATP8B3),BOC(BOC),C7(C7),CA4(CA4),CD79B(CD79B),CD8B(CD8B),CX3CR1(CX3CR1),HCRTR2(HCRTR2),KCNJ16(KCNJ16),LOC101796470(LOC101796470),LOC101800982(LOC101800982),LOC101804741(LOC101804741),LOC106019440(LOC106019440),LOC110351185(LOC110351185),LOC119713019(LOC119713019),LOC119714326(LOC119714326),LOC119715259(LOC119715259…	ABCD4(ABCD4),CD180(CD180),CLPTM1L(CLPTM1L),CNTNAP5(CNTNAP5),CRHR2(CRHR2),ELOVL2(ELOVL2),ELOVL6(ELOVL6),ENPP1(ENPP1),GLRA1(GLRA1),GPR52(GPR52),HVCN1(HVCN1),IL20RA(IL20RA),IL22RA2(IL22RA2),KCNE3(KCNE3),KCNIP4(KCNIP4),LOC101791537(LOC101791537),LOC101796127(LOC101796127),LPAR3(LPAR3),NBEA(NBEA),PEDS1(PEDS1),PKD2L1(PKD2L1),PKHD1(PKHD1),RASAL1(RASAL1),ROBO2(ROBO2),SCD(SCD),SLC16A5(SLC16A5),SLC26A8(SLC…
BP	GO:1903556	negative regulation of tumor necrosis factor superfamily cytokine production	6	1	7	58	7.12599e-05	0.019141	IL10(IL10),LOC101799803(LOC101799803),LOC119713782(LOC119713782),LOC119717029(LOC119717029),LOC119717042(LOC119717042),NLRC3(NLRC3)	LOC101792081(LOC101792081)
BP	GO:1901570	fatty acid derivative biosynthetic process	1	7	8	80	8.51712e-05	0.0219245	PTGS1(PTGS1)	ACLY(ACLY),ELOVL2(ELOVL2),ELOVL6(ELOVL6),FASN(FASN),HSD17B12(HSD17B12),PPARG(PPARG),SCD(SCD)
BP	GO:0098656	anion transmembrane transport	11	6	17	334	9.93289e-05	0.0245461	ANO4(ANO4),ANO6(ANO6),CPT1B(CPT1B),LOC101796470(LOC101796470),LOC101800982(LOC101800982),SLC13A3(SLC13A3),SLC16A7(SLC16A7),SLC23A1(SLC23A1),SLC51A(SLC51A),SLC5A8(SLC5A8),SLCO4A1(SLCO4A1)	GLRA1(GLRA1),LOC101793166(LOC101793166),LOC101794114(LOC101794114),SLC16A5(SLC16A5),SLC26A8(SLC26A8),SLC3A1(SLC3A1)
MF	GO:0008509	anion transmembrane transporter activity	11	5	16	303	0.000117106	0.0273094	ANO4(ANO4),ANO6(ANO6),LOC101796470(LOC101796470),LOC101800982(LOC101800982),SLC13A3(SLC13A3),SLC16A7(SLC16A7),SLC23A1(SLC23A1),SLC51A(SLC51A),SLC5A8(SLC5A8),SLC9A2(SLC9A2),SLCO4A1(SLCO4A1)	GLRA1(GLRA1),LOC101794114(LOC101794114),SLC16A5(SLC16A5),SLC26A8(SLC26A8),SLC3A1(SLC3A1)
BP	GO:0015711	organic anion transport	12	8	20	441	0.000119351	0.0273094	ANO6(ANO6),ATP8B3(ATP8B3),CA4(CA4),CPT1B(CPT1B),LOC101796470(LOC101796470),LOC101800982(LOC101800982),SLC13A3(SLC13A3),SLC16A7(SLC16A7),SLC23A1(SLC23A1),SLC51A(SLC51A),SLC5A8(SLC5A8),SLCO4A1(SLCO4A1)	LOC101793166(LOC101793166),LOC101794114(LOC101794114),LOC101795049(LOC101795049),LOC101800226(LOC101800226),PPARG(PPARG),SLC16A5(SLC16A5),SLC26A8(SLC26A8),SLC3A1(SLC3A1)
BP	GO:0009108	coenzyme biosynthetic process	1	10	11	162	0.000149835	0.0330599	SLC5A8(SLC5A8)	ACLY(ACLY),ELOVL2(ELOVL2),ELOVL6(ELOVL6),FASN(FASN),GALE(GALE),HSD17B12(HSD17B12),PDHX(PDHX),PDK1(PDK1),PFKL(PFKL),SCD(SCD)
BP	GO:0006820	anion transport	13	10	23	563	0.000175392	0.0372562	ANO4(ANO4),ANO6(ANO6),ATP8B3(ATP8B3),CA4(CA4),CPT1B(CPT1B),LOC101796470(LOC101796470),LOC101800982(LOC101800982),SLC13A3(SLC13A3),SLC16A7(SLC16A7),SLC23A1(SLC23A1),SLC51A(SLC51A),SLC5A8(SLC5A8),SLCO4A1(SLCO4A1)	ENPP1(ENPP1),GLRA1(GLRA1),LOC101793166(LOC101793166),LOC101794114(LOC101794114),LOC101795049(LOC101795049),LOC101800226(LOC101800226),PPARG(PPARG),SLC16A5(SLC16A5),SLC26A8(SLC26A8),SLC3A1(SLC3A1)
BP	GO:0055085	transmembrane transport	23	19	42	1340	0.000180914	0.0372562	ADRB1(ADRB1),ANO4(ANO4),ANO6(ANO6),AQP4(AQP4),ASIC3(ASIC3),ATP4A(ATP4A),CPT1B(CPT1B),GJC2(GJC2),KCNJ16(KCNJ16),LOC101796470(LOC101796470),LOC101800982(LOC101800982),LOC101804741(LOC101804741),LOC106019440(LOC106019440),LOC110351185(LOC110351185),SCN3B(SCN3B),SLC13A3(SLC13A3),SLC16A7(SLC16A7),SLC23A1(SLC23A1),SLC30A10(SLC30A10),SLC51A(SLC51A),SLC5A8(SLC5A8),SLC9A2(SLC9A2),SLCO4A1(SLCO4A1)	ABCD4(ABCD4),BHLHA15(BHLHA15),DBI(DBI),ENPP1(ENPP1),GLRA1(GLRA1),GLRX(GLRX),HVCN1(HVCN1),KCNE3(KCNE3),KCNIP4(KCNIP4),LOC101793166(LOC101793166),LOC101793413(LOC101793413),LOC101794114(LOC101794114),LOC101799614(LOC101799614),PKD2L1(PKD2L1),SLC16A5(SLC16A5),SLC26A8(SLC26A8),SLC3A1(SLC3A1),SLC41A1(SLC41A1),SLC41A3(SLC41A3)
CC	GO:0016021	integral component of membrane	37	27	64	2290	0.000193	0.0384631	ADAM22(ADAM22),ADRB1(ADRB1),ANO6(ANO6),AQP4(AQP4),ASIC3(ASIC3),ATP4A(ATP4A),ATP8B3(ATP8B3),BOC(BOC),C7(C7),CD79B(CD79B),CD8B(CD8B),CX3CR1(CX3CR1),HCRTR2(HCRTR2),KCNJ16(KCNJ16),LOC101796470(LOC101796470),LOC101800982(LOC101800982),LOC101804741(LOC101804741),LOC106019440(LOC106019440),LOC110351185(LOC110351185),LOC119713019(LOC119713019),LOC119714326(LOC119714326),LOC119715259(LOC119715259),LOC1197…	ABCD4(ABCD4),CD180(CD180),CLPTM1L(CLPTM1L),CNTNAP5(CNTNAP5),CRHR2(CRHR2),ELOVL2(ELOVL2),ELOVL6(ELOVL6),ENPP1(ENPP1),GLRA1(GLRA1),GPR52(GPR52),HVCN1(HVCN1),IL20RA(IL20RA),IL22RA2(IL22RA2),KCNE3(KCNE3),KCNIP4(KCNIP4),LOC101791537(LOC101791537),LOC101796127(LOC101796127),LPAR3(LPAR3),NBEA(NBEA),PEDS1(PEDS1),PKD2L1(PKD2L1),ROBO2(ROBO2),SCD(SCD),SLC16A5(SLC16A5),SLC26A8(SLC26A8),SLC3A1(SLC3A1),TENM3(T…
BP	GO:0006084	acetyl-CoA metabolic process	0	5	5	32	0.000231431	0.0446806	-	ACLY(ACLY),FASN(FASN),PDHX(PDHX),PDK1(PDK1),PIPOX(PIPOX)
MF	GO:0008514	organic anion transmembrane transporter activity	8	4	12	198	0.000243144	0.0446872	LOC101796470(LOC101796470),LOC101800982(LOC101800982),SLC13A3(SLC13A3),SLC16A7(SLC16A7),SLC23A1(SLC23A1),SLC51A(SLC51A),SLC5A8(SLC5A8),SLCO4A1(SLCO4A1)	LOC101794114(LOC101794114),SLC16A5(SLC16A5),SLC26A8(SLC26A8),SLC3A1(SLC3A1)
BP	GO:1903825	organic acid transmembrane transport	7	4	11	172	0.000253165	0.0446872	CPT1B(CPT1B),LOC101800982(LOC101800982),SLC13A3(SLC13A3),SLC16A7(SLC16A7),SLC23A1(SLC23A1),SLC51A(SLC51A),SLC5A8(SLC5A8)	LOC101793166(LOC101793166),SLC16A5(SLC16A5),SLC26A8(SLC26A8),SLC3A1(SLC3A1)
BP	GO:1905039	carboxylic acid transmembrane transport	7	4	11	172	0.000253165	0.0446872	CPT1B(CPT1B),LOC101800982(LOC101800982),SLC13A3(SLC13A3),SLC16A7(SLC16A7),SLC23A1(SLC23A1),SLC51A(SLC51A),SLC5A8(SLC5A8)	LOC101793166(LOC101793166),SLC16A5(SLC16A5),SLC26A8(SLC26A8),SLC3A1(SLC3A1)
MF	GO:0015291	secondary active transmembrane transporter activity	8	3	11	174	0.000307179	0.0525555	LOC101796470(LOC101796470),LOC101800982(LOC101800982),SLC13A3(SLC13A3),SLC16A7(SLC16A7),SLC23A1(SLC23A1),SLC5A8(SLC5A8),SLC9A2(SLC9A2),SLCO4A1(SLCO4A1)	LOC101793413(LOC101793413),SLC26A8(SLC26A8),SLC41A1(SLC41A1)
BP	GO:0003131	mesodermal-endodermal cell signaling	1	1	2	2	0.000314755	0.0525555	LOC101801058(LOC101801058)	HMGA2(HMGA2)
MF	GO:0022857	transmembrane transporter activity	19	11	30	859	0.00033734	0.0548443	ANO4(ANO4),ANO6(ANO6),AQP4(AQP4),ASIC3(ASIC3),ATP4A(ATP4A),GJC2(GJC2),KCNJ16(KCNJ16),LOC101796470(LOC101796470),LOC101800982(LOC101800982),LOC101804741(LOC101804741),SCN3B(SCN3B),SLC13A3(SLC13A3),SLC16A7(SLC16A7),SLC23A1(SLC23A1),SLC30A10(SLC30A10),SLC51A(SLC51A),SLC5A8(SLC5A8),SLC9A2(SLC9A2),SLCO4A1(SLCO4A1)	ABCD4(ABCD4),GLRA1(GLRA1),HVCN1(HVCN1),KCNE3(KCNE3),LOC101793413(LOC101793413),LOC101794114(LOC101794114),PKD2L1(PKD2L1),SLC16A5(SLC16A5),SLC26A8(SLC26A8),SLC3A1(SLC3A1),SLC41A1(SLC41A1)
BP	GO:0035725	sodium ion transmembrane transport	8	3	11	179	0.000356906	0.0565376	ANO6(ANO6),ASIC3(ASIC3),LOC101796470(LOC101796470),SCN3B(SCN3B),SLC13A3(SLC13A3),SLC23A1(SLC23A1),SLC5A8(SLC5A8),SLC9A2(SLC9A2)	GLRX(GLRX),PKD2L1(PKD2L1),SLC41A1(SLC41A1)
BP	GO:0032736	positive regulation of interleukin-13 production	2	1	3	9	0.000430501	0.0664908	GATA3(GATA3),IRF4(IRF4)	LOC101792081(LOC101792081)
BP	GO:1901568	fatty acid derivative metabolic process	2	7	9	131	0.000548147	0.0825964	LOC110351185(LOC110351185),PTGS1(PTGS1)	ACLY(ACLY),ELOVL2(ELOVL2),ELOVL6(ELOVL6),FASN(FASN),HSD17B12(HSD17B12),PPARG(PPARG),SCD(SCD)
BP	GO:0032675	regulation of interleukin-6 production	7	1	8	107	0.000635622	0.093497	AQP4(AQP4),IL10(IL10),KLF2(KLF2),LOC101799803(LOC101799803),LOC110351185(LOC110351185),LOC119713782(LOC119713782),NLRC3(NLRC3)	CRHR2(CRHR2)
BP	GO:0030730	sequestering of triglyceride	0	4	4	23	0.000660741	0.0949315	-	ABHD5(ABHD5),ENPP1(ENPP1),LDAH(LDAH),PPARG(PPARG)
MF	GO:0015075	ion transmembrane transporter activity	16	10	26	737	0.000746986	0.104652	ANO4(ANO4),ANO6(ANO6),ASIC3(ASIC3),ATP4A(ATP4A),KCNJ16(KCNJ16),LOC101796470(LOC101796470),LOC101800982(LOC101800982),SCN3B(SCN3B),SLC13A3(SLC13A3),SLC16A7(SLC16A7),SLC23A1(SLC23A1),SLC30A10(SLC30A10),SLC51A(SLC51A),SLC5A8(SLC5A8),SLC9A2(SLC9A2),SLCO4A1(SLCO4A1)	GLRA1(GLRA1),HVCN1(HVCN1),KCNE3(KCNE3),LOC101793413(LOC101793413),LOC101794114(LOC101794114),PKD2L1(PKD2L1),SLC16A5(SLC16A5),SLC26A8(SLC26A8),SLC3A1(SLC3A1),SLC41A1(SLC41A1)
MF	GO:0005342	organic acid transmembrane transporter activity	6	3	9	136	0.000779213	0.104652	LOC101800982(LOC101800982),SLC13A3(SLC13A3),SLC16A7(SLC16A7),SLC23A1(SLC23A1),SLC51A(SLC51A),SLC5A8(SLC5A8)	SLC16A5(SLC16A5),SLC26A8(SLC26A8),SLC3A1(SLC3A1)
MF	GO:0046943	carboxylic acid transmembrane transporter activity	6	3	9	136	0.000779213	0.104652	LOC101800982(LOC101800982),SLC13A3(SLC13A3),SLC16A7(SLC16A7),SLC23A1(SLC23A1),SLC51A(SLC51A),SLC5A8(SLC5A8)	SLC16A5(SLC16A5),SLC26A8(SLC26A8),SLC3A1(SLC3A1)
CC	GO:0044297	cell body	12	18	30	891	0.000828909	0.108957	BOC(BOC),CPN1(CPN1),CX3CR1(CX3CR1),DAB1(DAB1),GJC2(GJC2),LOC101796470(LOC101796470),LOC110351185(LOC110351185),MAP3K15(MAP3K15),MYOF(MYOF),PLXDC1(PLXDC1),SYT7(SYT7),TACR1(TACR1)	ACTA1(ACTA1),CRHR2(CRHR2),ENPP1(ENPP1),GLRA1(GLRA1),GLRX(GLRX),KCNE3(KCNE3),KCNIP4(KCNIP4),LOC101792081(LOC101792081),LOC101799614(LOC101799614),NBEA(NBEA),NEFM(NEFM),NELL2(NELL2),PDE9A(PDE9A),PKD2L1(PKD2L1),PPEF1(PPEF1),ROBO2(ROBO2),SEMA3A(SEMA3A),TENM3(TENM3)
MF	GO:0015081	sodium ion transmembrane transporter activity	7	2	9	138	0.000865112	0.111347	ASIC3(ASIC3),LOC101796470(LOC101796470),SCN3B(SCN3B),SLC13A3(SLC13A3),SLC23A1(SLC23A1),SLC5A8(SLC5A8),SLC9A2(SLC9A2)	PKD2L1(PKD2L1),SLC41A1(SLC41A1)
BP	GO:0032661	regulation of interleukin-18 production	2	0	2	3	0.000933168	0.112421	IL10(IL10),LOC110351185(LOC110351185)	-
BP	GO:0097476	spinal cord motor neuron migration	1	1	2	3	0.000933168	0.112421	DAB1(DAB1)	OLIG3(OLIG3)
BP	GO:2000683	regulation of cellular response to X-ray	1	1	2	3	0.000933168	0.112421	GATA3(GATA3)	HMGA2(HMGA2)
MF	GO:0070061	fructose binding	1	1	2	3	0.000957055	0.112421	LOC101804741(LOC101804741)	PFKL(PFKL)
BP	GO:0032635	interleukin-6 production	7	1	8	114	0.000965311	0.112421	AQP4(AQP4),IL10(IL10),KLF2(KLF2),LOC101799803(LOC101799803),LOC110351185(LOC110351185),LOC119713782(LOC119713782),NLRC3(NLRC3)	CRHR2(CRHR2)
CC	GO:1990184	amino acid transport complex	1	1	2	3	0.000982636	0.112421	LOC101800982(LOC101800982)	SLC3A1(SLC3A1)
MF	GO:0015318	inorganic molecular entity transmembrane transporter activity	16	9	25	713	0.0010346	0.116214	ANO4(ANO4),ANO6(ANO6),AQP4(AQP4),ASIC3(ASIC3),ATP4A(ATP4A),KCNJ16(KCNJ16),LOC101796470(LOC101796470),LOC101800982(LOC101800982),SCN3B(SCN3B),SLC13A3(SLC13A3),SLC16A7(SLC16A7),SLC23A1(SLC23A1),SLC30A10(SLC30A10),SLC51A(SLC51A),SLC5A8(SLC5A8),SLC9A2(SLC9A2)	GLRA1(GLRA1),HVCN1(HVCN1),KCNE3(KCNE3),LOC101793413(LOC101793413),PKD2L1(PKD2L1),SLC16A5(SLC16A5),SLC26A8(SLC26A8),SLC3A1(SLC3A1),SLC41A1(SLC41A1)
BP	GO:0098660	inorganic ion transmembrane transport	15	12	27	804	0.00107253	0.118323	ADRB1(ADRB1),ANO4(ANO4),ANO6(ANO6),ASIC3(ASIC3),ATP4A(ATP4A),GJC2(GJC2),KCNJ16(KCNJ16),LOC101796470(LOC101796470),LOC106019440(LOC106019440),SCN3B(SCN3B),SLC13A3(SLC13A3),SLC23A1(SLC23A1),SLC30A10(SLC30A10),SLC5A8(SLC5A8),SLC9A2(SLC9A2)	BHLHA15(BHLHA15),DBI(DBI),GLRA1(GLRA1),GLRX(GLRX),HVCN1(HVCN1),KCNE3(KCNE3),KCNIP4(KCNIP4),LOC101793413(LOC101793413),LOC101799614(LOC101799614),PKD2L1(PKD2L1),SLC26A8(SLC26A8),SLC41A1(SLC41A1)
BP	GO:0051188	cofactor biosynthetic process	2	10	12	239	0.00118293	0.128212	CHAC1(CHAC1),SLC5A8(SLC5A8)	ACLY(ACLY),ELOVL2(ELOVL2),ELOVL6(ELOVL6),FASN(FASN),GALE(GALE),HSD17B12(HSD17B12),PDHX(PDHX),PDK1(PDK1),PFKL(PFKL),SCD(SCD)
BP	GO:0002263	cell activation involved in immune response	15	6	21	569	0.00125029	0.133177	ANO6(ANO6),CX3CR1(CX3CR1),GATA3(GATA3),IL10(IL10),IRF4(IRF4),LOC101799803(LOC101799803),LOC101804741(LOC101804741),LOC106019440(LOC106019440),LOC110351185(LOC110351185),LOC119713019(LOC119713019),LOC119713782(LOC119713782),LOC119717029(LOC119717029),LOC119717042(LOC119717042),MME(MME),TCIM(TCIM)	ACLY(ACLY),CD180(CD180),HVCN1(HVCN1),LOC101792081(LOC101792081),LOC101802682(LOC101802682),PFKL(PFKL)
BP	GO:0006814	sodium ion transport	8	3	11	209	0.00129202	0.13529	ANO6(ANO6),ASIC3(ASIC3),LOC101796470(LOC101796470),SCN3B(SCN3B),SLC13A3(SLC13A3),SLC23A1(SLC23A1),SLC5A8(SLC5A8),SLC9A2(SLC9A2)	GLRX(GLRX),PKD2L1(PKD2L1),SLC41A1(SLC41A1)
MF	GO:0015297	antiporter activity	3	3	6	68	0.0013722	0.140833	LOC101796470(LOC101796470),LOC101800982(LOC101800982),SLC9A2(SLC9A2)	LOC101793413(LOC101793413),SLC26A8(SLC26A8),SLC41A1(SLC41A1)
BP	GO:0032656	regulation of interleukin-13 production	2	1	3	13	0.00139055	0.140833	GATA3(GATA3),IRF4(IRF4)	LOC101792081(LOC101792081)
BP	GO:0001818	negative regulation of cytokine production	11	2	13	278	0.00142501	0.141995	AQP4(AQP4),GATA3(GATA3),IL10(IL10),KLF2(KLF2),LOC101799803(LOC101799803),LOC110351185(LOC110351185),LOC119713782(LOC119713782),LOC119715259(LOC119715259),LOC119717029(LOC119717029),LOC119717042(LOC119717042),NLRC3(NLRC3)	LOC101792081(LOC101792081),PPARG(PPARG)
BP	GO:0032689	negative regulation of interferon-gamma production	3	1	4	29	0.00163033	0.159875	GATA3(GATA3),IL10(IL10),LOC119713782(LOC119713782)	LOC101792081(LOC101792081)
BP	GO:0032680	regulation of tumor necrosis factor production	7	1	8	124	0.00166021	0.160262	IL10(IL10),LOC101799803(LOC101799803),LOC110351185(LOC110351185),LOC119713782(LOC119713782),LOC119717029(LOC119717029),LOC119717042(LOC119717042),NLRC3(NLRC3)	LOC101792081(LOC101792081)
BP	GO:0032616	interleukin-13 production	2	1	3	14	0.0017467	0.161227	GATA3(GATA3),IRF4(IRF4)	LOC101792081(LOC101792081)
MF	GO:0004312	fatty acid synthase activity	0	3	3	14	0.00181011	0.161227	-	ELOVL2(ELOVL2),ELOVL6(ELOVL6),FASN(FASN)
BP	GO:0032640	tumor necrosis factor production	7	1	8	126	0.00183767	0.161227	IL10(IL10),LOC101799803(LOC101799803),LOC110351185(LOC110351185),LOC119713782(LOC119713782),LOC119717029(LOC119717029),LOC119717042(LOC119717042),NLRC3(NLRC3)	LOC101792081(LOC101792081)
BP	GO:0002677	negative regulation of chronic inflammatory response	2	0	2	4	0.00184444	0.161227	CX3CR1(CX3CR1),IL10(IL10)	-
BP	GO:0046878	positive regulation of saliva secretion	2	0	2	4	0.00184444	0.161227	ADRB1(ADRB1),TACR1(TACR1)	-
BP	GO:0050915	sensory perception of sour taste	1	1	2	4	0.00184444	0.161227	ASIC3(ASIC3)	PKD2L1(PKD2L1)
MF	GO:0005215	transporter activity	20	12	32	1041	0.00185288	0.161227	ANO4(ANO4),ANO6(ANO6),AQP4(AQP4),ASIC3(ASIC3),ATP4A(ATP4A),ATP8B3(ATP8B3),GJC2(GJC2),KCNJ16(KCNJ16),LOC101796470(LOC101796470),LOC101800982(LOC101800982),LOC101804741(LOC101804741),SCN3B(SCN3B),SLC13A3(SLC13A3),SLC16A7(SLC16A7),SLC23A1(SLC23A1),SLC30A10(SLC30A10),SLC51A(SLC51A),SLC5A8(SLC5A8),SLC9A2(SLC9A2),SLCO4A1(SLCO4A1)	ABCD4(ABCD4),GLRA1(GLRA1),HVCN1(HVCN1),KCNE3(KCNE3),LOC101793413(LOC101793413),LOC101794114(LOC101794114),LOC101795049(LOC101795049),PKD2L1(PKD2L1),SLC16A5(SLC16A5),SLC26A8(SLC26A8),SLC3A1(SLC3A1),SLC41A1(SLC41A1)
BP	GO:1903555	regulation of tumor necrosis factor superfamily cytokine production	7	1	8	127	0.00193184	0.165763	IL10(IL10),LOC101799803(LOC101799803),LOC110351185(LOC110351185),LOC119713782(LOC119713782),LOC119717029(LOC119717029),LOC119717042(LOC119717042),NLRC3(NLRC3)	LOC101792081(LOC101792081)
CC	GO:0016020	membrane	64	70	134	6115	0.00200298	0.169512	ACKR1(ACKR1),ADAM22(ADAM22),ADRB1(ADRB1),ANO4(ANO4),ANO6(ANO6),AQP4(AQP4),ASIC3(ASIC3),ASPM(ASPM),ATP4A(ATP4A),ATP8B3(ATP8B3),BOC(BOC),C7(C7),CA4(CA4),CD79B(CD79B),CD8B(CD8B),CPN1(CPN1),CPT1B(CPT1B),CX3CR1(CX3CR1),DAB1(DAB1),DIAPH3(DIAPH3),ENTPD8(ENTPD8),GJC2(GJC2),GPR174(GPR174),GRID1(GRID1),HCRTR2(HCRTR2),HRG(HRG),KCNJ16(KCNJ16),LOC101791193(LOC101791193),LOC101796470(LOC101796470),LOC101799014…	ABCD4(ABCD4),ABLIM1(ABLIM1),ACLY(ACLY),CD180(CD180),CERCAM(CERCAM),CLDND1(CLDND1),CLPTM1L(CLPTM1L),CNTNAP5(CNTNAP5),CPS1(CPS1),CRB2(CRB2),CRHR2(CRHR2),DBI(DBI),DNAJC22(DNAJC22),DRP2(DRP2),ELOVL2(ELOVL2),ELOVL6(ELOVL6),ENPP1(ENPP1),ERG28(ERG28),FASN(FASN),FMN2(FMN2),FUT9(FUT9),GLRA1(GLRA1),GPR52(GPR52),HSD17B12(HSD17B12),HVCN1(HVCN1),IL20RA(IL20RA),IL22RA2(IL22RA2),KCNE3(KCNE3),KCNIP4(KCNIP4),LIPI…
MF	GO:0022853	active ion transmembrane transporter activity	8	3	11	219	0.00204613	0.170824	ATP4A(ATP4A),LOC101796470(LOC101796470),SLC13A3(SLC13A3),SLC16A7(SLC16A7),SLC23A1(SLC23A1),SLC5A8(SLC5A8),SLC9A2(SLC9A2),SLCO4A1(SLCO4A1)	LOC101793413(LOC101793413),SLC26A8(SLC26A8),SLC41A1(SLC41A1)
MF	GO:0022804	active transmembrane transporter activity	9	4	13	287	0.00208232	0.171528	ATP4A(ATP4A),LOC101796470(LOC101796470),LOC101800982(LOC101800982),SLC13A3(SLC13A3),SLC16A7(SLC16A7),SLC23A1(SLC23A1),SLC5A8(SLC5A8),SLC9A2(SLC9A2),SLCO4A1(SLCO4A1)	ABCD4(ABCD4),LOC101793413(LOC101793413),SLC26A8(SLC26A8),SLC41A1(SLC41A1)
BP	GO:0044272	sulfur compound biosynthetic process	1	8	9	161	0.00234091	0.187537	CHAC1(CHAC1)	ACLY(ACLY),ELOVL2(ELOVL2),ELOVL6(ELOVL6),FASN(FASN),HSD17B12(HSD17B12),PDHX(PDHX),PDK1(PDK1),SCD(SCD)
BP	GO:0071706	tumor necrosis factor superfamily cytokine production	7	1	8	131	0.00234725	0.187537	IL10(IL10),LOC101799803(LOC101799803),LOC110351185(LOC110351185),LOC119713782(LOC119713782),LOC119717029(LOC119717029),LOC119717042(LOC119717042),NLRC3(NLRC3)	LOC101792081(LOC101792081)
BP	GO:0032365	intracellular lipid transport	2	2	4	32	0.00236774	0.187537	CPT1B(CPT1B),SYT7(SYT7)	LOC101793166(LOC101793166),PPARG(PPARG)
BP	GO:0002526	acute inflammatory response	5	3	8	132	0.0024613	0.19248	ANO6(ANO6),C7(C7),CPN1(CPN1),LOC101799803(LOC101799803),TACR1(TACR1)	CASP6(CASP6),LOC101800226(LOC101800226),PPARG(PPARG)
BP	GO:0006954	inflammatory response	14	6	20	562	0.00249281	0.192507	ACKR1(ACKR1),ANO6(ANO6),C7(C7),CPN1(CPN1),CX3CR1(CX3CR1),GATA3(GATA3),IL10(IL10),LOC101799803(LOC101799803),LOC110351185(LOC110351185),LOC119713782(LOC119713782),NLRC3(NLRC3),SDC1(SDC1),TACR1(TACR1),TGM2(TGM2)	CASP6(CASP6),CD180(CD180),IL22RA2(IL22RA2),LOC101800226(LOC101800226),LOC119716568(LOC119716568),PPARG(PPARG)
BP	GO:0035338	long-chain fatty-acyl-CoA biosynthetic process	0	3	3	16	0.00261762	0.199647	-	ELOVL2(ELOVL2),ELOVL6(ELOVL6),HSD17B12(HSD17B12)
BP	GO:0002366	leukocyte activation involved in immune response	14	6	20	565	0.0026499	0.199647	ANO6(ANO6),CX3CR1(CX3CR1),GATA3(GATA3),IL10(IL10),IRF4(IRF4),LOC101799803(LOC101799803),LOC101804741(LOC101804741),LOC106019440(LOC106019440),LOC110351185(LOC110351185),LOC119713019(LOC119713019),LOC119713782(LOC119713782),LOC119717029(LOC119717029),LOC119717042(LOC119717042),MME(MME)	ACLY(ACLY),CD180(CD180),HVCN1(HVCN1),LOC101792081(LOC101792081),LOC101802682(LOC101802682),PFKL(PFKL)
BP	GO:0006633	fatty acid biosynthetic process	1	7	8	134	0.00270243	0.201152	PTGS1(PTGS1)	ACLY(ACLY),ELOVL2(ELOVL2),ELOVL6(ELOVL6),FASN(FASN),HSD17B12(HSD17B12),PPARG(PPARG),SCD(SCD)
BP	GO:0098662	inorganic cation transmembrane transport	14	10	24	734	0.00288615	0.21227	ADRB1(ADRB1),ANO6(ANO6),ASIC3(ASIC3),ATP4A(ATP4A),GJC2(GJC2),KCNJ16(KCNJ16),LOC101796470(LOC101796470),LOC106019440(LOC106019440),SCN3B(SCN3B),SLC13A3(SLC13A3),SLC23A1(SLC23A1),SLC30A10(SLC30A10),SLC5A8(SLC5A8),SLC9A2(SLC9A2)	BHLHA15(BHLHA15),DBI(DBI),GLRX(GLRX),HVCN1(HVCN1),KCNE3(KCNE3),KCNIP4(KCNIP4),LOC101793413(LOC101793413),LOC101799614(LOC101799614),PKD2L1(PKD2L1),SLC41A1(SLC41A1)
CC	GO:0043025	neuronal cell body	10	16	26	798	0.00292223	0.212395	BOC(BOC),CPN1(CPN1),CX3CR1(CX3CR1),DAB1(DAB1),GJC2(GJC2),LOC101796470(LOC101796470),MAP3K15(MAP3K15),MYOF(MYOF),PLXDC1(PLXDC1),SYT7(SYT7)	CRHR2(CRHR2),ENPP1(ENPP1),GLRA1(GLRA1),GLRX(GLRX),KCNE3(KCNE3),KCNIP4(KCNIP4),LOC101792081(LOC101792081),LOC101799614(LOC101799614),NBEA(NBEA),NEFM(NEFM),NELL2(NELL2),PDE9A(PDE9A),PKD2L1(PKD2L1),PPEF1(PPEF1),ROBO2(ROBO2),TENM3(TENM3)
BP	GO:1905665	positive regulation of calcium ion import across plasma membrane	1	1	2	5	0.00303804	0.215343	ADRB1(ADRB1)	LOC101799614(LOC101799614)
MF	GO:0047429	nucleoside-triphosphate diphosphatase activity	0	2	2	5	0.00311492	0.215343	-	ENPP1(ENPP1),NUDT1(NUDT1)
MF	GO:1990817	RNA adenylyltransferase activity	2	0	2	5	0.00311492	0.215343	TENT5A(TENT5A),TENT5C(TENT5C)	-
BP	GO:0072330	monocarboxylic acid biosynthetic process	1	10	11	234	0.00313563	0.215343	PTGS1(PTGS1)	ACLY(ACLY),ELOVL2(ELOVL2),ELOVL6(ELOVL6),FASN(FASN),GALE(GALE),HSD17B12(HSD17B12),LOC101792317(LOC101792317),PFKL(PFKL),PPARG(PPARG),SCD(SCD)
CC	GO:0019814	immunoglobulin complex	2	0	2	5	0.00319708	0.215343	CD79B(CD79B),JCHAIN(JCHAIN)	-
BP	GO:0015849	organic acid transport	7	6	13	305	0.00320679	0.215343	CPT1B(CPT1B),LOC101800982(LOC101800982),SLC13A3(SLC13A3),SLC16A7(SLC16A7),SLC23A1(SLC23A1),SLC51A(SLC51A),SLC5A8(SLC5A8)	LOC101793166(LOC101793166),LOC101800226(LOC101800226),PPARG(PPARG),SLC16A5(SLC16A5),SLC26A8(SLC26A8),SLC3A1(SLC3A1)
BP	GO:0046942	carboxylic acid transport	7	6	13	305	0.00320679	0.215343	CPT1B(CPT1B),LOC101800982(LOC101800982),SLC13A3(SLC13A3),SLC16A7(SLC16A7),SLC23A1(SLC23A1),SLC51A(SLC51A),SLC5A8(SLC5A8)	LOC101793166(LOC101793166),LOC101800226(LOC101800226),PPARG(PPARG),SLC16A5(SLC16A5),SLC26A8(SLC26A8),SLC3A1(SLC3A1)
MF	GO:0015077	monovalent inorganic cation transmembrane transporter activity	9	5	14	339	0.00331137	0.219975	ASIC3(ASIC3),ATP4A(ATP4A),KCNJ16(KCNJ16),LOC101796470(LOC101796470),SCN3B(SCN3B),SLC13A3(SLC13A3),SLC23A1(SLC23A1),SLC5A8(SLC5A8),SLC9A2(SLC9A2)	HVCN1(HVCN1),KCNE3(KCNE3),LOC101793413(LOC101793413),PKD2L1(PKD2L1),SLC41A1(SLC41A1)
BP	GO:0016125	sterol metabolic process	1	7	8	139	0.00338634	0.222562	LOC101801058(LOC101801058)	ACLY(ACLY),ELOVL6(ELOVL6),ERG28(ERG28),FASN(FASN),LOC101792317(LOC101792317),LOC101795049(LOC101795049),SCD(SCD)
CC	GO:0005576	extracellular region	22	25	47	1742	0.00346487	0.225326	C7(C7),CA4(CA4),COL18A1(COL18A1),CPN1(CPN1),CTBS(CTBS),DPT(DPT),HRG(HRG),IL10(IL10),JCHAIN(JCHAIN),LOC101790953(LOC101790953),LOC101799014(LOC101799014),LOC101799803(LOC101799803),LOC119715259(LOC119715259),METRN(METRN),MME(MME),PLXDC1(PLXDC1),SDC1(SDC1),TFPI(TFPI),TGM2(TGM2),TINAG(TINAG),UNC119(UNC119),WNT9A(WNT9A)	ACLY(ACLY),DBI(DBI),ENPP1(ENPP1),FGF22(FGF22),HSD17B12(HSD17B12),HSPH1(HSPH1),IL22RA2(IL22RA2),LIPI(LIPI),LOC101797580(LOC101797580),LOC101799614(LOC101799614),LOC101800226(LOC101800226),LOC101802682(LOC101802682),LOC106015962(LOC106015962),LOC113842652(LOC113842652),LOC113844272(LOC113844272),LTBP2(LTBP2),NELL2(NELL2),NUDT1(NUDT1),PAPLN(PAPLN),PCSK6(PCSK6),PFKL(PFKL),SCCPDH(SCCPDH),SEMA3A(SEMA3A…
BP	GO:0070252	actin-mediated cell contraction	4	4	8	140	0.00353794	0.227681	ADRB1(ADRB1),DIAPH3(DIAPH3),MYBPC3(MYBPC3),SCN3B(SCN3B)	ACTA1(ACTA1),CRB2(CRB2),KCNE3(KCNE3),LOC119714295(LOC119714295)
BP	GO:0006732	coenzyme metabolic process	2	12	14	346	0.00360502	0.229606	SLC23A1(SLC23A1),SLC5A8(SLC5A8)	ACLY(ACLY),DBI(DBI),ELOVL2(ELOVL2),ELOVL6(ELOVL6),FASN(FASN),GALE(GALE),HSD17B12(HSD17B12),PDHX(PDHX),PDK1(PDK1),PFKL(PFKL),PIPOX(PIPOX),SCD(SCD)
BP	GO:0036474	cell death in response to hydrogen peroxide	2	2	4	36	0.00366956	0.231202	IL10(IL10),LOC119714326(LOC119714326)	GLRX(GLRX),HSPH1(HSPH1)
BP	GO:0090407	organophosphate biosynthetic process	3	18	21	623	0.00370493	0.231202	AK4(AK4),ENTPD8(ENTPD8),SLC5A8(SLC5A8)	ABHD5(ABHD5),ACLY(ACLY),CPS1(CPS1),ELOVL2(ELOVL2),ELOVL6(ELOVL6),FASN(FASN),FGF22(FGF22),GALE(GALE),HSD17B12(HSD17B12),LIPI(LIPI),LOC101795049(LOC101795049),MTMR7(MTMR7),PDHX(PDHX),PDK1(PDK1),PFKL(PFKL),PTDSS2(PTDSS2),SCD(SCD),SELENOI(SELENOI)
BP	GO:0050776	regulation of immune response	21	5	26	838	0.00393446	0.243071	C7(C7),CD79B(CD79B),CD8B(CD8B),CPN1(CPN1),GATA3(GATA3),HRG(HRG),IL10(IL10),IRF4(IRF4),LOC101799014(LOC101799014),LOC101799803(LOC101799803),LOC106019440(LOC106019440),LOC110351185(LOC110351185),LOC119713782(LOC119713782),LOC119715259(LOC119715259),LOC119717029(LOC119717029),LOC119717042(LOC119717042),MAP3K15(MAP3K15),NLRC3(NLRC3),SKAP1(SKAP1),THEMIS2(THEMIS2),UBASH3A(UBASH3A)	CD180(CD180),LOC101792081(LOC101792081),LOC101794195(LOC101794195),PELI2(PELI2),PPARG(PPARG)
BP	GO:0044255	cellular lipid metabolic process	5	24	29	971	0.00404153	0.247213	CPT1B(CPT1B),LOC101801058(LOC101801058),PLPPR5(PLPPR5),PTGS1(PTGS1),SDC1(SDC1)	ABHD5(ABHD5),ACLY(ACLY),CPS1(CPS1),DBI(DBI),ELOVL2(ELOVL2),ELOVL6(ELOVL6),ERG28(ERG28),FASN(FASN),FGF22(FGF22),HSD17B12(HSD17B12),LIPI(LIPI),LOC101792081(LOC101792081),LOC101793166(LOC101793166),LOC101795049(LOC101795049),LOC101800226(LOC101800226),LOC106015962(LOC106015962),MBOAT2(MBOAT2),MTMR7(MTMR7),PDK1(PDK1),PPARG(PPARG),PTDSS2(PTDSS2),SCD(SCD),SELENOI(SELENOI),SPTLC3(SPTLC3)
CC	GO:0009986	cell surface	16	8	24	736	0.00417518	0.252885	AQP4(AQP4),BOC(BOC),CA4(CA4),CD79B(CD79B),CD8B(CD8B),HRG(HRG),LOC101799803(LOC101799803),LOC106019440(LOC106019440),LOC110351185(LOC110351185),LOC119713782(LOC119713782),LOC119715259(LOC119715259),MME(MME),SDC1(SDC1),TACR1(TACR1),TFPI(TFPI),WNT9A(WNT9A)	CRHR2(CRHR2),ENPP1(ENPP1),FGF22(FGF22),GLRA1(GLRA1),LOC101789696(LOC101789696),LOC101792081(LOC101792081),PCSK6(PCSK6),PKHD1(PKHD1)
MF	GO:0016746	transferase activity, transferring acyl groups	2	7	9	175	0.00440083	0.259311	CPT1B(CPT1B),TGM2(TGM2)	ABHD5(ABHD5),ACLY(ACLY),ELOVL2(ELOVL2),ELOVL6(ELOVL6),FASN(FASN),MBOAT2(MBOAT2),SPTLC3(SPTLC3)
BP	GO:0001778	plasma membrane repair	2	0	2	6	0.00450374	0.259311	MYOF(MYOF),SYT7(SYT7)	-
BP	GO:0032687	negative regulation of interferon-alpha production	2	0	2	6	0.00450374	0.259311	IL10(IL10),NLRC3(NLRC3)	-
BP	GO:0046877	regulation of saliva secretion	2	0	2	6	0.00450374	0.259311	ADRB1(ADRB1),TACR1(TACR1)	-
BP	GO:0106036	assembly of apicomedial cortex actomyosin	1	1	2	6	0.00450374	0.259311	DIAPH3(DIAPH3)	CRB2(CRB2)
MF	GO:1901681	sulfur compound binding	2	8	10	209	0.00456578	0.259311	HRG(HRG),LOC106019440(LOC106019440)	DBI(DBI),ENPP1(ENPP1),GLRA1(GLRA1),HSD17B12(HSD17B12),LIPI(LIPI),NELL2(NELL2),PCSK6(PCSK6),ROBO2(ROBO2)
MF	GO:0015129	lactate transmembrane transporter activity	2	0	2	6	0.00461706	0.259311	SLC16A7(SLC16A7),SLC5A8(SLC5A8)	-
MF	GO:0019865	immunoglobulin binding	2	0	2	6	0.00461706	0.259311	HRG(HRG),JCHAIN(JCHAIN)	-
MF	GO:0051393	alpha-actinin binding	1	3	4	38	0.00467187	0.260025	MYBPC3(MYBPC3)	LOC101792081(LOC101792081),PKD2L1(PKD2L1),PPARG(PPARG)
CC	GO:0042587	glycogen granule	1	1	2	6	0.00473802	0.261353	PPP1R3C(PPP1R3C)	FASN(FASN)
BP	GO:0035336	long-chain fatty-acyl-CoA metabolic process	0	3	3	20	0.00505697	0.274052	-	ELOVL2(ELOVL2),ELOVL6(ELOVL6),HSD17B12(HSD17B12)
BP	GO:0097475	motor neuron migration	2	1	3	20	0.00505697	0.274052	DAB1(DAB1),KIF26B(KIF26B)	OLIG3(OLIG3)
BP	GO:0010817	regulation of hormone levels	8	12	20	600	0.00518706	0.278658	CPN1(CPN1),GATA3(GATA3),LOC101801058(LOC101801058),MME(MME),PTGS1(PTGS1),SLCO4A1(SLCO4A1),SYT7(SYT7),TACR1(TACR1)	BHLHA15(BHLHA15),CRHR2(CRHR2),GLRX(GLRX),HMGA2(HMGA2),HSD17B12(HSD17B12),LOC101795719(LOC101795719),LOC101797580(LOC101797580),NELL2(NELL2),PCSK6(PCSK6),PFKL(PFKL),PPARG(PPARG),SCD(SCD)
CC	GO:0032809	neuronal cell body membrane	3	1	4	39	0.00538681	0.284442	CX3CR1(CX3CR1),LOC101796470(LOC101796470),MYOF(MYOF)	KCNE3(KCNE3)
CC	GO:0044298	cell body membrane	3	1	4	39	0.00538681	0.284442	CX3CR1(CX3CR1),LOC101796470(LOC101796470),MYOF(MYOF)	KCNE3(KCNE3)
CC	GO:0005615	extracellular space	13	16	29	970	0.00576683	0.288477	CA4(CA4),CPN1(CPN1),DPT(DPT),HRG(HRG),IL10(IL10),JCHAIN(JCHAIN),LOC101799803(LOC101799803),METRN(METRN),MME(MME),PLXDC1(PLXDC1),TFPI(TFPI),TINAG(TINAG),WNT9A(WNT9A)	DBI(DBI),ENPP1(ENPP1),FGF22(FGF22),IL22RA2(IL22RA2),LIPI(LIPI),LOC101797580(LOC101797580),LOC101799614(LOC101799614),LOC101800226(LOC101800226),LOC101802682(LOC101802682),LOC106015962(LOC106015962),LOC113844272(LOC113844272),NELL2(NELL2),NUDT1(NUDT1),PCSK6(PCSK6),SEMA3A(SEMA3A),SEMA4B(SEMA4B)
BP	GO:0006085	acetyl-CoA biosynthetic process	0	3	3	21	0.00582326	0.288477	-	ACLY(ACLY),PDHX(PDHX),PDK1(PDK1)
BP	GO:0032692	negative regulation of interleukin-1 production	3	0	3	21	0.00582326	0.288477	AQP4(AQP4),IL10(IL10),NLRC3(NLRC3)	-
BP	GO:0090344	negative regulation of cell aging	2	1	3	21	0.00582326	0.288477	FOXM1(FOXM1),SLC30A10(SLC30A10)	HMGA2(HMGA2)
BP	GO:0006790	sulfur compound metabolic process	1	12	13	330	0.00618301	0.288477	CHAC1(CHAC1)	ACLY(ACLY),CPS1(CPS1),DBI(DBI),ELOVL2(ELOVL2),ELOVL6(ELOVL6),ENPP1(ENPP1),FASN(FASN),HSD17B12(HSD17B12),PDHX(PDHX),PDK1(PDK1),PIPOX(PIPOX),SCD(SCD)
BP	GO:0002676	regulation of chronic inflammatory response	2	0	2	7	0.00623156	0.288477	CX3CR1(CX3CR1),IL10(IL10)	-
BP	GO:0010891	negative regulation of sequestering of triglyceride	0	2	2	7	0.00623156	0.288477	-	ABHD5(ABHD5),PPARG(PPARG)
BP	GO:0019367	fatty acid elongation, saturated fatty acid	0	2	2	7	0.00623156	0.288477	-	ELOVL2(ELOVL2),ELOVL6(ELOVL6)
BP	GO:0019368	fatty acid elongation, unsaturated fatty acid	0	2	2	7	0.00623156	0.288477	-	ELOVL2(ELOVL2),ELOVL6(ELOVL6)
BP	GO:0034625	fatty acid elongation, monounsaturated fatty acid	0	2	2	7	0.00623156	0.288477	-	ELOVL2(ELOVL2),ELOVL6(ELOVL6)
BP	GO:0034626	fatty acid elongation, polyunsaturated fatty acid	0	2	2	7	0.00623156	0.288477	-	ELOVL2(ELOVL2),ELOVL6(ELOVL6)
BP	GO:0051715	cytolysis in other organism	1	1	2	7	0.00623156	0.288477	HRG(HRG)	LOC101797580(LOC101797580)
BP	GO:0060267	positive regulation of respiratory burst	2	0	2	7	0.00623156	0.288477	JCHAIN(JCHAIN),LOC101799803(LOC101799803)	-
BP	GO:0097384	cellular lipid biosynthetic process	0	2	2	7	0.00623156	0.288477	-	ERG28(ERG28),FASN(FASN)
BP	GO:1901299	negative regulation of hydrogen peroxide-mediated programmed cell death	0	2	2	7	0.00623156	0.288477	-	GLRX(GLRX),HSPH1(HSPH1)
BP	GO:1905664	regulation of calcium ion import across plasma membrane	1	1	2	7	0.00623156	0.288477	ADRB1(ADRB1)	LOC101799614(LOC101799614)
BP	GO:0030001	metal ion transport	15	10	25	825	0.00628278	0.288477	ADRB1(ADRB1),ANO6(ANO6),ASIC3(ASIC3),ATP4A(ATP4A),GJC2(GJC2),HRG(HRG),KCNJ16(KCNJ16),LOC101796470(LOC101796470),LOC106019440(LOC106019440),SCN3B(SCN3B),SLC13A3(SLC13A3),SLC23A1(SLC23A1),SLC30A10(SLC30A10),SLC5A8(SLC5A8),SLC9A2(SLC9A2)	BHLHA15(BHLHA15),CRHR2(CRHR2),DBI(DBI),GLRX(GLRX),KCNE3(KCNE3),KCNIP4(KCNIP4),LOC101799614(LOC101799614),LPAR3(LPAR3),PKD2L1(PKD2L1),SLC41A1(SLC41A1)
BP	GO:1902653	secondary alcohol biosynthetic process	0	5	5	66	0.00630372	0.288477	-	ACLY(ACLY),ELOVL6(ELOVL6),ERG28(ERG28),FASN(FASN),SCD(SCD)
MF	GO:0009922	fatty acid elongase activity	0	2	2	7	0.00638746	0.29016	-	ELOVL2(ELOVL2),ELOVL6(ELOVL6)
MF	GO:0033293	monocarboxylic acid binding	1	4	5	66	0.00662871	0.295803	LOC101801058(LOC101801058)	LOC101792081(LOC101792081),LOC101797580(LOC101797580),LOC101800226(LOC101800226),PPARG(PPARG)
BP	GO:0042533	tumor necrosis factor biosynthetic process	3	0	3	22	0.00665533	0.295803	IL10(IL10),LOC101799803(LOC101799803),LOC110351185(LOC110351185)	-
BP	GO:0042534	regulation of tumor necrosis factor biosynthetic process	3	0	3	22	0.00665533	0.295803	IL10(IL10),LOC101799803(LOC101799803),LOC110351185(LOC110351185)	-
BP	GO:0002292	T cell differentiation involved in immune response	4	1	5	67	0.00671572	0.295952	GATA3(GATA3),IRF4(IRF4),LOC119717029(LOC119717029),LOC119717042(LOC119717042)	LOC101792081(LOC101792081)
BP	GO:0019233	sensory perception of pain	6	2	8	156	0.0067545	0.295952	ADRB1(ADRB1),IL10(IL10),MME(MME),PTGS1(PTGS1),SCN3B(SCN3B),TACR1(TACR1)	CRHR2(CRHR2),LOC101799614(LOC101799614)
BP	GO:0032655	regulation of interleukin-12 production	4	0	4	43	0.00698007	0.300351	IL10(IL10),LOC110351185(LOC110351185),LOC119713782(LOC119713782),NLRC3(NLRC3)	-
BP	GO:1901293	nucleoside phosphate biosynthetic process	3	10	13	335	0.0069833	0.300351	AK4(AK4),ENTPD8(ENTPD8),SLC5A8(SLC5A8)	ACLY(ACLY),ELOVL2(ELOVL2),ELOVL6(ELOVL6),FASN(FASN),GALE(GALE),HSD17B12(HSD17B12),PDHX(PDHX),PDK1(PDK1),PFKL(PFKL),SCD(SCD)
CC	GO:0009897	external side of plasma membrane	8	3	11	254	0.00700073	0.300351	AQP4(AQP4),CA4(CA4),CD79B(CD79B),CD8B(CD8B),LOC106019440(LOC106019440),LOC110351185(LOC110351185),LOC119713782(LOC119713782),SDC1(SDC1)	GLRA1(GLRA1),LOC101789696(LOC101789696),PKHD1(PKHD1)
BP	GO:0016126	sterol biosynthetic process	0	5	5	68	0.00714621	0.304478	-	ACLY(ACLY),ELOVL6(ELOVL6),ERG28(ERG28),FASN(FASN),SCD(SCD)
BP	GO:0002285	lymphocyte activation involved in immune response	6	2	8	158	0.00727537	0.305553	GATA3(GATA3),IL10(IL10),IRF4(IRF4),LOC106019440(LOC106019440),LOC119717029(LOC119717029),LOC119717042(LOC119717042)	CD180(CD180),LOC101792081(LOC101792081)
BP	GO:0008039	synaptic target recognition	1	3	4	44	0.0075731	0.305553	WNT9A(WNT9A)	CNTNAP5(CNTNAP5),ROBO2(ROBO2),TENM3(TENM3)
BP	GO:0032615	interleukin-12 production	4	0	4	44	0.0075731	0.305553	IL10(IL10),LOC110351185(LOC110351185),LOC119713782(LOC119713782),NLRC3(NLRC3)	-
BP	GO:2000351	regulation of endothelial cell apoptotic process	4	0	4	44	0.0075731	0.305553	ANO6(ANO6),COL18A1(COL18A1),GATA3(GATA3),IL10(IL10)	-
BP	GO:1904427	positive regulation of calcium ion transmembrane transport	2	3	5	69	0.00759561	0.305553	ADRB1(ADRB1),GJC2(GJC2)	DBI(DBI),KCNE3(KCNE3),LOC101799614(LOC101799614)
BP	GO:0098655	cation transmembrane transport	15	10	25	838	0.00760918	0.305553	ADRB1(ADRB1),ANO6(ANO6),ASIC3(ASIC3),ATP4A(ATP4A),GJC2(GJC2),KCNJ16(KCNJ16),LOC101796470(LOC101796470),LOC101800982(LOC101800982),LOC106019440(LOC106019440),SCN3B(SCN3B),SLC13A3(SLC13A3),SLC23A1(SLC23A1),SLC30A10(SLC30A10),SLC5A8(SLC5A8),SLC9A2(SLC9A2)	BHLHA15(BHLHA15),DBI(DBI),GLRX(GLRX),HVCN1(HVCN1),KCNE3(KCNE3),KCNIP4(KCNIP4),LOC101793413(LOC101793413),LOC101799614(LOC101799614),PKD2L1(PKD2L1),SLC41A1(SLC41A1)
MF	GO:0008201	heparin binding	2	5	7	126	0.00771388	0.305553	HRG(HRG),LOC106019440(LOC106019440)	HSD17B12(HSD17B12),LIPI(LIPI),NELL2(NELL2),PCSK6(PCSK6),ROBO2(ROBO2)
MF	GO:0008144	drug binding	5	14	19	575	0.00779567	0.305553	ADRB1(ADRB1),CTBS(CTBS),LOC101801058(LOC101801058),LOC119714326(LOC119714326),PTGS1(PTGS1)	ABCD4(ABCD4),ACLY(ACLY),ACTA1(ACTA1),CPS1(CPS1),ENPP1(ENPP1),FASN(FASN),GLRA1(GLRA1),LOC101792081(LOC101792081),LOC101794114(LOC101794114),LOC101797580(LOC101797580),LOC101804800(LOC101804800),PDK1(PDK1),PFKL(PFKL),PPARG(PPARG)
BP	GO:0002232	leukocyte chemotaxis involved in inflammatory response	2	0	2	8	0.00821181	0.305553	LOC101799803(LOC101799803),LOC119713782(LOC119713782)	-
BP	GO:0006723	cuticle hydrocarbon biosynthetic process	0	2	2	8	0.00821181	0.305553	-	FASN(FASN),SCD(SCD)
BP	GO:0015727	lactate transport	2	0	2	8	0.00821181	0.305553	SLC16A7(SLC16A7),SLC5A8(SLC5A8)	-
BP	GO:0035873	lactate transmembrane transport	2	0	2	8	0.00821181	0.305553	SLC16A7(SLC16A7),SLC5A8(SLC5A8)	-
BP	GO:0060353	regulation of cell adhesion molecule production	1	1	2	8	0.00821181	0.305553	AQP4(AQP4)	GLRX(GLRX)
BP	GO:0008584	male gonad development	3	5	8	162	0.00840743	0.305553	ASPM(ASPM),GATA3(GATA3),SDC1(SDC1)	HMGA2(HMGA2),LOC101792081(LOC101792081),NUDT1(NUDT1),SEMA3A(SEMA3A),TENM3(TENM3)
BP	GO:0001773	myeloid dendritic cell activation	3	0	3	24	0.00852203	0.305553	IL10(IL10),IRF4(IRF4),LOC119713782(LOC119713782)	-
BP	GO:0010460	positive regulation of heart rate	2	1	3	24	0.00852203	0.305553	ADRB1(ADRB1),SCN3B(SCN3B)	CRHR2(CRHR2)
BP	GO:0036151	phosphatidylcholine acyl-chain remodeling	0	3	3	24	0.00852203	0.305553	-	DBI(DBI),LOC106015962(LOC106015962),MBOAT2(MBOAT2)
BP	GO:1901032	negative regulation of response to reactive oxygen species	1	2	3	24	0.00852203	0.305553	IL10(IL10)	GLRX(GLRX),HSPH1(HSPH1)
BP	GO:1903206	negative regulation of hydrogen peroxide-induced cell death	1	2	3	24	0.00852203	0.305553	IL10(IL10)	GLRX(GLRX),HSPH1(HSPH1)
BP	GO:1902652	secondary alcohol metabolic process	0	7	7	130	0.0085474	0.305553	-	ACLY(ACLY),ELOVL6(ELOVL6),ERG28(ERG28),FASN(FASN),LOC101792317(LOC101792317),LOC101795049(LOC101795049),SCD(SCD)
BP	GO:0009152	purine ribonucleotide biosynthetic process	0	10	10	232	0.00862016	0.305553	-	ACLY(ACLY),ELOVL2(ELOVL2),ELOVL6(ELOVL6),FASN(FASN),GALE(GALE),HSD17B12(HSD17B12),PDHX(PDHX),PDK1(PDK1),PFKL(PFKL),SCD(SCD)
CC	GO:0045254	pyruvate dehydrogenase complex	0	2	2	8	0.00863361	0.305553	-	PDHX(PDHX),PDK1(PDK1)
BP	GO:0046546	development of primary male sexual characteristics	3	5	8	163	0.00871002	0.305553	ASPM(ASPM),GATA3(GATA3),SDC1(SDC1)	HMGA2(HMGA2),LOC101792081(LOC101792081),NUDT1(NUDT1),SEMA3A(SEMA3A),TENM3(TENM3)
BP	GO:2001038	regulation of cellular response to drug	1	3	4	47	0.00954833	0.305553	IL10(IL10)	GLRX(GLRX),HMGA2(HMGA2),HSPH1(HSPH1)
BP	GO:0030048	actin filament-based movement	4	4	8	167	0.0100025	0.305553	ADRB1(ADRB1),DIAPH3(DIAPH3),MYBPC3(MYBPC3),SCN3B(SCN3B)	ACTA1(ACTA1),CRB2(CRB2),KCNE3(KCNE3),LOC119714295(LOC119714295)
BP	GO:0006955	immune response	30	11	41	1605	0.0102501	0.305553	ANO6(ANO6),AQP4(AQP4),C7(C7),CD79B(CD79B),CD8B(CD8B),CPN1(CPN1),CX3CR1(CX3CR1),DIAPH3(DIAPH3),GATA3(GATA3),HRG(HRG),IL10(IL10),IRF4(IRF4),JCHAIN(JCHAIN),LOC101799014(LOC101799014),LOC101799803(LOC101799803),LOC101804741(LOC101804741),LOC106019440(LOC106019440),LOC110351185(LOC110351185),LOC119713019(LOC119713019),LOC119713782(LOC119713782),LOC119715259(LOC119715259),LOC119717029(LOC119717029),LOC…	ACLY(ACLY),CD180(CD180),HVCN1(HVCN1),LOC101792081(LOC101792081),LOC101794195(LOC101794195),LOC101802682(LOC101802682),MARCHF1(MARCHF1),PELI2(PELI2),PFKL(PFKL),PPARG(PPARG),SCD(SCD)
BP	GO:0072577	endothelial cell apoptotic process	4	0	4	48	0.0102743	0.305553	ANO6(ANO6),COL18A1(COL18A1),GATA3(GATA3),IL10(IL10)	-
BP	GO:0015718	monocarboxylic acid transport	4	4	8	168	0.0103467	0.305553	CPT1B(CPT1B),SLC16A7(SLC16A7),SLC51A(SLC51A),SLC5A8(SLC5A8)	LOC101793166(LOC101793166),LOC101800226(LOC101800226),PPARG(PPARG),SLC16A5(SLC16A5)
BP	GO:0009143	nucleoside triphosphate catabolic process	0	2	2	9	0.010435	0.305553	-	ENPP1(ENPP1),NUDT1(NUDT1)
BP	GO:0032811	negative regulation of epinephrine secretion	1	1	2	9	0.010435	0.305553	PTGS1(PTGS1)	CRHR2(CRHR2)
BP	GO:0035002	liquid clearance, open tracheal system	0	2	2	9	0.010435	0.305553	-	CRB2(CRB2),DNAJC22(DNAJC22)
BP	GO:0019637	organophosphate metabolic process	4	26	30	1088	0.0105027	0.305553	AK4(AK4),ENTPD8(ENTPD8),PLPPR5(PLPPR5),SLC5A8(SLC5A8)	ABHD5(ABHD5),ACLY(ACLY),CPS1(CPS1),DBI(DBI),ELOVL2(ELOVL2),ELOVL6(ELOVL6),ENPP1(ENPP1),FASN(FASN),FGF22(FGF22),GALE(GALE),HSD17B12(HSD17B12),LIPI(LIPI),LOC101792081(LOC101792081),LOC101795049(LOC101795049),LOC106015962(LOC106015962),MBOAT2(MBOAT2),MTMR7(MTMR7),NUDT1(NUDT1),PDE9A(PDE9A),PDHX(PDHX),PDK1(PDK1),PFKL(PFKL),PIPOX(PIPOX),PTDSS2(PTDSS2),SCD(SCD),SELENOI(SELENOI)
MF	GO:0017169	CDP-alcohol phosphatidyltransferase activity	0	2	2	9	0.0106931	0.305553	-	PTDSS2(PTDSS2),SELENOI(SELENOI)
MF	GO:0070891	lipoteichoic acid binding	2	0	2	9	0.0106931	0.305553	LOC101799803(LOC101799803),LOC110351185(LOC110351185)	-
MF	GO:0042805	actinin binding	1	3	4	48	0.0107148	0.305553	MYBPC3(MYBPC3)	LOC101792081(LOC101792081),PKD2L1(PKD2L1),PPARG(PPARG)
CC	GO:0036477	somatodendritic compartment	12	18	30	1063	0.0109761	0.305553	BOC(BOC),CPN1(CPN1),CX3CR1(CX3CR1),DAB1(DAB1),GJC2(GJC2),LOC101796470(LOC101796470),MAP3K15(MAP3K15),MME(MME),MYOF(MYOF),PLXDC1(PLXDC1),SYT7(SYT7),TACR1(TACR1)	CRHR2(CRHR2),DRP2(DRP2),ENPP1(ENPP1),GLRA1(GLRA1),GLRX(GLRX),KCNE3(KCNE3),KCNIP4(KCNIP4),LOC101792081(LOC101792081),LOC101799614(LOC101799614),NBEA(NBEA),NEFM(NEFM),NELL2(NELL2),PDE9A(PDE9A),PKD2L1(PKD2L1),PPEF1(PPEF1),ROBO2(ROBO2),SEMA3A(SEMA3A),TENM3(TENM3)
MF	GO:1901567	fatty acid derivative binding	0	3	3	26	0.0110336	0.305553	-	DBI(DBI),LOC101800226(LOC101800226),PPARG(PPARG)
BP	GO:0010876	lipid localization	7	8	15	435	0.0110525	0.305553	ANO6(ANO6),ATP8B3(ATP8B3),CPT1B(CPT1B),LOC101799803(LOC101799803),SLC51A(SLC51A),SLC5A8(SLC5A8),SYT7(SYT7)	ABHD5(ABHD5),DBI(DBI),ENPP1(ENPP1),LDAH(LDAH),LOC101793166(LOC101793166),LOC101795049(LOC101795049),LOC101800226(LOC101800226),PPARG(PPARG)
BP	GO:0002027	regulation of heart rate	3	3	6	105	0.0110597	0.305553	ADRB1(ADRB1),MYBPC3(MYBPC3),SCN3B(SCN3B)	CRHR2(CRHR2),KCNE3(KCNE3),SEMA3A(SEMA3A)
BP	GO:0008202	steroid metabolic process	1	10	11	280	0.0115993	0.305553	LOC101801058(LOC101801058)	ACLY(ACLY),DBI(DBI),ELOVL6(ELOVL6),ERG28(ERG28),FASN(FASN),HSD17B12(HSD17B12),LOC101792317(LOC101792317),LOC101795049(LOC101795049),LOC101797580(LOC101797580),SCD(SCD)
BP	GO:0003044	regulation of systemic arterial blood pressure mediated by a chemical signal	4	0	4	50	0.0118313	0.305553	ADRB1(ADRB1),LOC101804741(LOC101804741),MME(MME),TACR1(TACR1)	-
BP	GO:0032753	positive regulation of interleukin-4 production	2	1	3	27	0.0118447	0.305553	GATA3(GATA3),IRF4(IRF4)	LOC101792081(LOC101792081)
BP	GO:0071467	cellular response to pH	0	3	3	27	0.0118447	0.305553	-	ENPP1(ENPP1),HVCN1(HVCN1),PKD2L1(PKD2L1)
BP	GO:0001817	regulation of cytokine production	14	5	19	608	0.0122252	0.305553	ACKR1(ACKR1),AQP4(AQP4),GATA3(GATA3),IL10(IL10),IRF4(IRF4),KLF2(KLF2),LOC101799803(LOC101799803),LOC110351185(LOC110351185),LOC119713782(LOC119713782),LOC119715259(LOC119715259),LOC119717029(LOC119717029),LOC119717042(LOC119717042),NLRC3(NLRC3),UBASH3A(UBASH3A)	CRHR2(CRHR2),LOC101792081(LOC101792081),LOC119716568(LOC119716568),PPARG(PPARG),ZBTB16(ZBTB16)
MF	GO:0015298	solute:cation antiporter activity	1	2	3	27	0.0122508	0.305553	SLC9A2(SLC9A2)	LOC101793413(LOC101793413),SLC41A1(SLC41A1)
BP	GO:0009260	ribonucleotide biosynthetic process	0	10	10	245	0.0123317	0.305553	-	ACLY(ACLY),ELOVL2(ELOVL2),ELOVL6(ELOVL6),FASN(FASN),GALE(GALE),HSD17B12(HSD17B12),PDHX(PDHX),PDK1(PDK1),PFKL(PFKL),SCD(SCD)
BP	GO:0045444	fat cell differentiation	3	6	9	210	0.0128555	0.305553	ADRB1(ADRB1),GATA3(GATA3),TAF8(TAF8)	CREB5(CREB5),ENPP1(ENPP1),HMGA2(HMGA2),PPARG(PPARG),SCD(SCD),ZBTB16(ZBTB16)
BP	GO:0002710	negative regulation of T cell mediated immunity	2	0	2	10	0.0128921	0.305553	LOC106019440(LOC106019440),LOC119713782(LOC119713782)	-
BP	GO:0006853	carnitine shuttle	1	1	2	10	0.0128921	0.305553	CPT1B(CPT1B)	LOC101793166(LOC101793166)
BP	GO:0010739	positive regulation of protein kinase A signaling	1	1	2	10	0.0128921	0.305553	TCIM(TCIM)	LOC101799614(LOC101799614)
BP	GO:0015670	carbon dioxide transport	2	0	2	10	0.0128921	0.305553	AQP4(AQP4),CA4(CA4)	-
BP	GO:0032754	positive regulation of interleukin-5 production	1	1	2	10	0.0128921	0.305553	GATA3(GATA3)	LOC101792081(LOC101792081)
BP	GO:0046541	saliva secretion	2	0	2	10	0.0128921	0.305553	ADRB1(ADRB1),TACR1(TACR1)	-
BP	GO:1901298	regulation of hydrogen peroxide-mediated programmed cell death	0	2	2	10	0.0128921	0.305553	-	GLRX(GLRX),HSPH1(HSPH1)
BP	GO:0050727	regulation of inflammatory response	9	3	12	323	0.0129276	0.305553	C7(C7),CPN1(CPN1),CX3CR1(CX3CR1),GATA3(GATA3),IL10(IL10),LOC101799803(LOC101799803),LOC110351185(LOC110351185),NLRC3(NLRC3),TGM2(TGM2)	IL22RA2(IL22RA2),LOC119716568(LOC119716568),PPARG(PPARG)
BP	GO:0008610	lipid biosynthetic process	1	19	20	655	0.0129806	0.305553	PTGS1(PTGS1)	ABHD5(ABHD5),ACLY(ACLY),DBI(DBI),ELOVL2(ELOVL2),ELOVL6(ELOVL6),ERG28(ERG28),FASN(FASN),FGF22(FGF22),HSD17B12(HSD17B12),LIPI(LIPI),LOC101792317(LOC101792317),LOC101793166(LOC101793166),LOC101795049(LOC101795049),MTMR7(MTMR7),PPARG(PPARG),PTDSS2(PTDSS2),SCD(SCD),SELENOI(SELENOI),SPTLC3(SPTLC3)
BP	GO:0046390	ribose phosphate biosynthetic process	0	10	10	247	0.0129958	0.305553	-	ACLY(ACLY),ELOVL2(ELOVL2),ELOVL6(ELOVL6),FASN(FASN),GALE(GALE),HSD17B12(HSD17B12),PDHX(PDHX),PDK1(PDK1),PFKL(PFKL),SCD(SCD)
BP	GO:0002823	negative regulation of adaptive immune response based on somatic recombination of immune receptors built from immunoglobulin superfamily domains	3	0	3	28	0.013095	0.305553	IL10(IL10),LOC106019440(LOC106019440),LOC119713782(LOC119713782)	-
BP	GO:0016486	peptide hormone processing	2	1	3	28	0.013095	0.305553	CPN1(CPN1),MME(MME)	PCSK6(PCSK6)
BP	GO:0042092	type 2 immune response	2	1	3	28	0.013095	0.305553	GATA3(GATA3),IL10(IL10)	LOC101792081(LOC101792081)
BP	GO:0042759	long-chain fatty acid biosynthetic process	0	3	3	28	0.013095	0.305553	-	ELOVL6(ELOVL6),HSD17B12(HSD17B12),SCD(SCD)
BP	GO:0140448	signaling receptor ligand precursor processing	2	1	3	28	0.013095	0.305553	CPN1(CPN1),MME(MME)	PCSK6(PCSK6)
BP	GO:0045785	positive regulation of cell adhesion	10	5	15	444	0.013131	0.305553	GATA3(GATA3),HRG(HRG),IL10(IL10),KIF26B(KIF26B),LOC106019440(LOC106019440),LOC119713019(LOC119713019),LOC119713782(LOC119713782),LOC119715259(LOC119715259),SKAP1(SKAP1),TGM2(TGM2)	HSD17B12(HSD17B12),HSPH1(HSPH1),LOC101792081(LOC101792081),ROBO2(ROBO2),TENM3(TENM3)
BP	GO:0016525	negative regulation of angiogenesis	4	2	6	109	0.013132	0.305553	CX3CR1(CX3CR1),HRG(HRG),KLF2(KLF2),LOC101799014(LOC101799014)	CRHR2(CRHR2),PPARG(PPARG)
BP	GO:0070542	response to fatty acid	2	4	6	109	0.013132	0.305553	LOC110351185(LOC110351185),PTGS1(PTGS1)	CPS1(CPS1),LOC101800226(LOC101800226),PPARG(PPARG),SCD(SCD)
MF	GO:0004652	polynucleotide adenylyltransferase activity	2	0	2	10	0.013209	0.305553	TENT5A(TENT5A),TENT5C(TENT5C)	-
BP	GO:1904064	positive regulation of cation transmembrane transport	3	4	7	142	0.0134728	0.305553	ADRB1(ADRB1),ANO6(ANO6),GJC2(GJC2)	DBI(DBI),GLRX(GLRX),KCNE3(KCNE3),LOC101799614(LOC101799614)
BP	GO:0006164	purine nucleotide biosynthetic process	0	10	10	249	0.0136864	0.305553	-	ACLY(ACLY),ELOVL2(ELOVL2),ELOVL6(ELOVL6),FASN(FASN),GALE(GALE),HSD17B12(HSD17B12),PDHX(PDHX),PDK1(PDK1),PFKL(PFKL),SCD(SCD)
BP	GO:0050764	regulation of phagocytosis	5	1	6	110	0.0136898	0.305553	ANO6(ANO6),LOC101799803(LOC101799803),LOC110351185(LOC110351185),LOC119713019(LOC119713019),SYT7(SYT7)	PPARG(PPARG)
BP	GO:0071222	cellular response to lipopolysaccharide	6	2	8	177	0.013853	0.305553	CX3CR1(CX3CR1),IL10(IL10),LOC101799803(LOC101799803),LOC101803350(LOC101803350),LOC110351185(LOC110351185),TFPI(TFPI)	CD180(CD180),LOC101792081(LOC101792081)
BP	GO:0051234	establishment of localization	52	48	100	4696	0.0139887	0.305553	ADRB1(ADRB1),ANO4(ANO4),ANO6(ANO6),AQP4(AQP4),ASIC3(ASIC3),ASPM(ASPM),ATP4A(ATP4A),ATP8B3(ATP8B3),CA4(CA4),CPT1B(CPT1B),DIAPH3(DIAPH3),EXOC3L2(EXOC3L2),GATA3(GATA3),GJC2(GJC2),HRG(HRG),IL10(IL10),JCHAIN(JCHAIN),KCNJ16(KCNJ16),LOC101796470(LOC101796470),LOC101799803(LOC101799803),LOC101800982(LOC101800982),LOC101804741(LOC101804741),LOC106019440(LOC106019440),LOC110351185(LOC110351185),LOC11384127…	ABCD4(ABCD4),ACLY(ACLY),BHLHA15(BHLHA15),CNTNAP5(CNTNAP5),CRB2(CRB2),CRHR2(CRHR2),DBI(DBI),DNAJC22(DNAJC22),ENPP1(ENPP1),FMN2(FMN2),GLRA1(GLRA1),GLRX(GLRX),HMGA2(HMGA2),HSPH1(HSPH1),HVCN1(HVCN1),KCNE3(KCNE3),KCNIP4(KCNIP4),LOC101792081(LOC101792081),LOC101793166(LOC101793166),LOC101793413(LOC101793413),LOC101794114(LOC101794114),LOC101795049(LOC101795049),LOC101795719(LOC101795719),LOC101798456(L…
MF	GO:0008028	monocarboxylic acid transmembrane transporter activity	3	1	4	52	0.0141038	0.305553	SLC16A7(SLC16A7),SLC51A(SLC51A),SLC5A8(SLC5A8)	SLC16A5(SLC16A5)
BP	GO:0006163	purine nucleotide metabolic process	1	15	16	490	0.0142587	0.305553	AK4(AK4)	ACLY(ACLY),DBI(DBI),ELOVL2(ELOVL2),ELOVL6(ELOVL6),ENPP1(ENPP1),FASN(FASN),GALE(GALE),HSD17B12(HSD17B12),NUDT1(NUDT1),PDE9A(PDE9A),PDHX(PDHX),PDK1(PDK1),PFKL(PFKL),PIPOX(PIPOX),SCD(SCD)
BP	GO:0006810	transport	50	47	97	4537	0.0143223	0.305553	ADRB1(ADRB1),ANO4(ANO4),ANO6(ANO6),AQP4(AQP4),ASIC3(ASIC3),ASPM(ASPM),ATP4A(ATP4A),ATP8B3(ATP8B3),CA4(CA4),CPT1B(CPT1B),DIAPH3(DIAPH3),EXOC3L2(EXOC3L2),GATA3(GATA3),GJC2(GJC2),HRG(HRG),IL10(IL10),JCHAIN(JCHAIN),KCNJ16(KCNJ16),LOC101796470(LOC101796470),LOC101799803(LOC101799803),LOC101800982(LOC101800982),LOC101804741(LOC101804741),LOC106019440(LOC106019440),LOC110351185(LOC110351185),LOC11384127…	ABCD4(ABCD4),ACLY(ACLY),BHLHA15(BHLHA15),CNTNAP5(CNTNAP5),CRB2(CRB2),CRHR2(CRHR2),DBI(DBI),DNAJC22(DNAJC22),ENPP1(ENPP1),FMN2(FMN2),GLRA1(GLRA1),GLRX(GLRX),HMGA2(HMGA2),HSPH1(HSPH1),HVCN1(HVCN1),KCNE3(KCNE3),KCNIP4(KCNIP4),LOC101792081(LOC101792081),LOC101793166(LOC101793166),LOC101793413(LOC101793413),LOC101794114(LOC101794114),LOC101795049(LOC101795049),LOC101795719(LOC101795719),LOC101798456(L…
MF	GO:0005539	glycosaminoglycan binding	3	5	8	176	0.014328	0.305553	HRG(HRG),LOC106019440(LOC106019440),LOC110351185(LOC110351185)	HSD17B12(HSD17B12),LIPI(LIPI),NELL2(NELL2),PCSK6(PCSK6),ROBO2(ROBO2)
BP	GO:0009150	purine ribonucleotide metabolic process	1	14	15	449	0.0144109	0.305553	AK4(AK4)	ACLY(ACLY),DBI(DBI),ELOVL2(ELOVL2),ELOVL6(ELOVL6),ENPP1(ENPP1),FASN(FASN),GALE(GALE),HSD17B12(HSD17B12),PDE9A(PDE9A),PDHX(PDHX),PDK1(PDK1),PFKL(PFKL),PIPOX(PIPOX),SCD(SCD)
BP	GO:0009744	response to sucrose	0	3	3	29	0.0144178	0.305553	-	FASN(FASN),PFKL(PFKL),SCD(SCD)
BP	GO:0009165	nucleotide biosynthetic process	2	10	12	330	0.0150833	0.305553	AK4(AK4),SLC5A8(SLC5A8)	ACLY(ACLY),ELOVL2(ELOVL2),ELOVL6(ELOVL6),FASN(FASN),GALE(GALE),HSD17B12(HSD17B12),PDHX(PDHX),PDK1(PDK1),PFKL(PFKL),SCD(SCD)
BP	GO:2000181	negative regulation of blood vessel morphogenesis	4	2	6	113	0.0154622	0.305553	CX3CR1(CX3CR1),HRG(HRG),KLF2(KLF2),LOC101799014(LOC101799014)	CRHR2(CRHR2),PPARG(PPARG)
BP	GO:0015672	monovalent inorganic cation transport	10	7	17	537	0.0154719	0.305553	ANO6(ANO6),ASIC3(ASIC3),ATP4A(ATP4A),KCNJ16(KCNJ16),LOC101796470(LOC101796470),SCN3B(SCN3B),SLC13A3(SLC13A3),SLC23A1(SLC23A1),SLC5A8(SLC5A8),SLC9A2(SLC9A2)	GLRX(GLRX),HVCN1(HVCN1),KCNE3(KCNE3),KCNIP4(KCNIP4),LOC101793413(LOC101793413),PKD2L1(PKD2L1),SLC41A1(SLC41A1)
BP	GO:0007586	digestion	4	3	7	146	0.0154934	0.305553	ADRB1(ADRB1),ATP4A(ATP4A),LOC101804741(LOC101804741),TACR1(TACR1)	CRHR2(CRHR2),DBI(DBI),LOC113844272(LOC113844272)
BP	GO:0002024	diet induced thermogenesis	1	1	2	11	0.0155739	0.305553	ADRB1(ADRB1)	PPARG(PPARG)
BP	GO:0002470	plasmacytoid dendritic cell antigen processing and presentation	2	0	2	11	0.0155739	0.305553	LOC119717029(LOC119717029),LOC119717042(LOC119717042)	-
BP	GO:0010700	negative regulation of norepinephrine secretion	1	1	2	11	0.0155739	0.305553	PTGS1(PTGS1)	CRHR2(CRHR2)
BP	GO:0014060	regulation of epinephrine secretion	1	1	2	11	0.0155739	0.305553	PTGS1(PTGS1)	CRHR2(CRHR2)
BP	GO:0042221	response to chemical	45	47	92	4282	0.0157532	0.305553	AK4(AK4),ANO6(ANO6),AQP4(AQP4),ATP4A(ATP4A),BOC(BOC),CA4(CA4),CPN1(CPN1),CPT1B(CPT1B),CX3CR1(CX3CR1),DAB1(DAB1),FOXM1(FOXM1),GATA3(GATA3),GJC2(GJC2),HCRTR2(HCRTR2),HRG(HRG),IL10(IL10),IRF4(IRF4),KIF26B(KIF26B),KLF2(KLF2),LOC101796470(LOC101796470),LOC101799803(LOC101799803),LOC101800982(LOC101800982),LOC101801058(LOC101801058),LOC101803350(LOC101803350),LOC101804741(LOC101804741),LOC106019440(LOC…	ABCD4(ABCD4),ABLIM1(ABLIM1),ACTA1(ACTA1),BHLHA15(BHLHA15),CASP6(CASP6),CD180(CD180),CPS1(CPS1),CRB2(CRB2),CRHR2(CRHR2),DBI(DBI),ENPP1(ENPP1),FAM83G(FAM83G),FASN(FASN),FGF22(FGF22),FMN2(FMN2),GLRA1(GLRA1),GLRX(GLRX),GPR52(GPR52),HMGA2(HMGA2),HSPH1(HSPH1),HVCN1(HVCN1),IL20RA(IL20RA),IL22RA2(IL22RA2),LOC101792081(LOC101792081),LOC101792317(LOC101792317),LOC101793413(LOC101793413),LOC101794114(LOC101…
BP	GO:0002820	negative regulation of adaptive immune response	3	0	3	30	0.0158137	0.305553	IL10(IL10),LOC106019440(LOC106019440),LOC119713782(LOC119713782)	-
BP	GO:0003081	regulation of systemic arterial blood pressure by renin-angiotensin	3	0	3	30	0.0158137	0.305553	ADRB1(ADRB1),MME(MME),TACR1(TACR1)	-
BP	GO:0070633	transepithelial transport	1	2	3	30	0.0158137	0.305553	SLC23A1(SLC23A1)	CRB2(CRB2),DNAJC22(DNAJC22)
BP	GO:2001039	negative regulation of cellular response to drug	1	2	3	30	0.0158137	0.305553	IL10(IL10)	GLRX(GLRX),HSPH1(HSPH1)
MF	GO:0050544	arachidonic acid binding	0	2	2	11	0.0159546	0.305553	-	LOC101800226(LOC101800226),PPARG(PPARG)
BP	GO:0016052	carbohydrate catabolic process	3	4	7	147	0.0160305	0.305553	ADRB1(ADRB1),CTBS(CTBS),PPP1R3C(PPP1R3C)	FUT9(FUT9),GALE(GALE),LOC113844272(LOC113844272),PFKL(PFKL)
BP	GO:0008203	cholesterol metabolic process	0	6	6	114	0.0160867	0.305553	-	ACLY(ACLY),ELOVL6(ELOVL6),FASN(FASN),LOC101792317(LOC101792317),LOC101795049(LOC101795049),SCD(SCD)
BP	GO:0022600	digestive system process	4	2	6	114	0.0160867	0.305553	ADRB1(ADRB1),ATP4A(ATP4A),LOC101804741(LOC101804741),TACR1(TACR1)	CRHR2(CRHR2),DBI(DBI)
BP	GO:0050728	negative regulation of inflammatory response	4	2	6	114	0.0160867	0.305553	CX3CR1(CX3CR1),GATA3(GATA3),IL10(IL10),NLRC3(NLRC3)	IL22RA2(IL22RA2),PPARG(PPARG)
BP	GO:0006694	steroid biosynthetic process	0	8	8	182	0.01614	0.305553	-	ACLY(ACLY),DBI(DBI),ELOVL6(ELOVL6),ERG28(ERG28),FASN(FASN),HSD17B12(HSD17B12),LOC101792317(LOC101792317),SCD(SCD)
BP	GO:2000648	positive regulation of stem cell proliferation	3	1	4	55	0.0163622	0.305553	ASPM(ASPM),CX3CR1(CX3CR1),LOC106019440(LOC106019440)	HMGA2(HMGA2)
BP	GO:0006812	cation transport	17	12	29	1081	0.0166902	0.305553	ADRB1(ADRB1),ANO6(ANO6),ASIC3(ASIC3),ATP4A(ATP4A),GJC2(GJC2),HRG(HRG),KCNJ16(KCNJ16),LOC101796470(LOC101796470),LOC101800982(LOC101800982),LOC106019440(LOC106019440),SCN3B(SCN3B),SLC13A3(SLC13A3),SLC23A1(SLC23A1),SLC30A10(SLC30A10),SLC5A8(SLC5A8),SLC9A2(SLC9A2),SYT7(SYT7)	BHLHA15(BHLHA15),CRHR2(CRHR2),DBI(DBI),GLRX(GLRX),HVCN1(HVCN1),KCNE3(KCNE3),KCNIP4(KCNIP4),LOC101793413(LOC101793413),LOC101799614(LOC101799614),LPAR3(LPAR3),PKD2L1(PKD2L1),SLC41A1(SLC41A1)
BP	GO:0140352	export from cell	22	17	39	1558	0.0167064	0.305553	ADRB1(ADRB1),ANO6(ANO6),DIAPH3(DIAPH3),EXOC3L2(EXOC3L2),GATA3(GATA3),HRG(HRG),IL10(IL10),LOC101799803(LOC101799803),LOC101800982(LOC101800982),LOC101804741(LOC101804741),LOC106019440(LOC106019440),LOC110351185(LOC110351185),LOC119713019(LOC119713019),LOC119713782(LOC119713782),LOC119715259(LOC119715259),LOC119717029(LOC119717029),LOC119717042(LOC119717042),MME(MME),PTGS1(PTGS1),SDC1(SDC1),SYT7(SY…	ACLY(ACLY),BHLHA15(BHLHA15),CNTNAP5(CNTNAP5),CRHR2(CRHR2),GLRX(GLRX),HMGA2(HMGA2),HVCN1(HVCN1),KCNE3(KCNE3),LOC101795719(LOC101795719),LOC101802682(LOC101802682),LTBP2(LTBP2),NELL2(NELL2),PCSK6(PCSK6),PFKL(PFKL),PPARG(PPARG),SCCPDH(SCCPDH),VMP1(VMP1)
BP	GO:0009620	response to fungus	6	0	6	115	0.0167285	0.305553	HRG(HRG),LOC101800982(LOC101800982),LOC110351185(LOC110351185),LOC119717029(LOC119717029),LOC119717042(LOC119717042),MAP3K15(MAP3K15)	-
BP	GO:0098739	import across plasma membrane	4	1	5	84	0.0168669	0.305553	ADRB1(ADRB1),LOC101800982(LOC101800982),LOC101804741(LOC101804741),SLC9A2(SLC9A2)	LOC101799614(LOC101799614)
BP	GO:0022409	positive regulation of cell-cell adhesion	7	4	11	296	0.0169235	0.305553	GATA3(GATA3),IL10(IL10),KIF26B(KIF26B),LOC106019440(LOC106019440),LOC119713019(LOC119713019),LOC119713782(LOC119713782),LOC119715259(LOC119715259)	HSPH1(HSPH1),LOC101792081(LOC101792081),ROBO2(ROBO2),TENM3(TENM3)
CC	GO:0036379	myofilament	1	2	3	30	0.0169398	0.305553	MYBPC3(MYBPC3)	ACTA1(ACTA1),LOC119714295(LOC119714295)
BP	GO:0046903	secretion	24	17	41	1658	0.0170981	0.305553	ADRB1(ADRB1),ANO6(ANO6),ATP4A(ATP4A),DIAPH3(DIAPH3),EXOC3L2(EXOC3L2),GATA3(GATA3),HRG(HRG),IL10(IL10),LOC101799803(LOC101799803),LOC101800982(LOC101800982),LOC101804741(LOC101804741),LOC106019440(LOC106019440),LOC110351185(LOC110351185),LOC119713019(LOC119713019),LOC119713782(LOC119713782),LOC119715259(LOC119715259),LOC119717029(LOC119717029),LOC119717042(LOC119717042),MME(MME),PTGS1(PTGS1),SDC1(…	ACLY(ACLY),BHLHA15(BHLHA15),CNTNAP5(CNTNAP5),CRHR2(CRHR2),DBI(DBI),GLRX(GLRX),HMGA2(HMGA2),HVCN1(HVCN1),LOC101795719(LOC101795719),LOC101802682(LOC101802682),LTBP2(LTBP2),NELL2(NELL2),PCSK6(PCSK6),PFKL(PFKL),PPARG(PPARG),SCCPDH(SCCPDH),VMP1(VMP1)
BP	GO:0071219	cellular response to molecule of bacterial origin	6	2	8	184	0.0171273	0.305553	CX3CR1(CX3CR1),IL10(IL10),LOC101799803(LOC101799803),LOC101803350(LOC101803350),LOC110351185(LOC110351185),TFPI(TFPI)	CD180(CD180),LOC101792081(LOC101792081)
BP	GO:0019835	cytolysis	2	1	3	31	0.0172829	0.305553	HRG(HRG),LOC101799803(LOC101799803)	LOC101797580(LOC101797580)
BP	GO:0034285	response to disaccharide	0	3	3	31	0.0172829	0.305553	-	FASN(FASN),PFKL(PFKL),SCD(SCD)
BP	GO:1903205	regulation of hydrogen peroxide-induced cell death	1	2	3	31	0.0172829	0.305553	IL10(IL10)	GLRX(GLRX),HSPH1(HSPH1)
BP	GO:0072522	purine-containing compound biosynthetic process	0	10	10	259	0.0175603	0.305553	-	ACLY(ACLY),ELOVL2(ELOVL2),ELOVL6(ELOVL6),FASN(FASN),GALE(GALE),HSD17B12(HSD17B12),PDHX(PDHX),PDK1(PDK1),PFKL(PFKL),SCD(SCD)
BP	GO:0050832	defense response to fungus	5	0	5	85	0.0176697	0.305553	HRG(HRG),LOC101800982(LOC101800982),LOC119717029(LOC119717029),LOC119717042(LOC119717042),MAP3K15(MAP3K15)	-
BP	GO:0046631	alpha-beta T cell activation	5	2	7	150	0.0177209	0.305553	GATA3(GATA3),IRF4(IRF4),LOC106019440(LOC106019440),LOC119717029(LOC119717029),LOC119717042(LOC119717042)	HSPH1(HSPH1),LOC101792081(LOC101792081)
BP	GO:0000705	achiasmate meiosis I	1	0	1	1	0.0177795	0.305553	TTK(TTK)	-
BP	GO:0001581	detection of chemical stimulus involved in sensory perception of sour taste	0	1	1	1	0.0177795	0.305553	-	PKD2L1(PKD2L1)
BP	GO:0002264	endothelial cell activation involved in immune response	1	0	1	1	0.0177795	0.305553	TCIM(TCIM)	-
BP	GO:0002282	microglial cell activation involved in immune response	1	0	1	1	0.0177795	0.305553	CX3CR1(CX3CR1)	-
BP	GO:0002874	regulation of chronic inflammatory response to antigenic stimulus	1	0	1	1	0.0177795	0.305553	IL10(IL10)	-
BP	GO:0002875	negative regulation of chronic inflammatory response to antigenic stimulus	1	0	1	1	0.0177795	0.305553	IL10(IL10)	-
BP	GO:0002881	negative regulation of chronic inflammatory response to non-antigenic stimulus	1	0	1	1	0.0177795	0.305553	CX3CR1(CX3CR1)	-
BP	GO:0003061	positive regulation of the force of heart contraction by norepinephrine	1	0	1	1	0.0177795	0.305553	ADRB1(ADRB1)	-
BP	GO:0006696	ergosterol biosynthetic process	0	1	1	1	0.0177795	0.305553	-	ERG28(ERG28)
BP	GO:0008204	ergosterol metabolic process	0	1	1	1	0.0177795	0.305553	-	ERG28(ERG28)
BP	GO:0014813	skeletal muscle satellite cell commitment	1	0	1	1	0.0177795	0.305553	PAX7(PAX7)	-
BP	GO:0015730	propanoate transport	1	0	1	1	0.0177795	0.305553	SLC5A8(SLC5A8)	-
BP	GO:0015912	short-chain fatty acid transport	1	0	1	1	0.0177795	0.305553	SLC5A8(SLC5A8)	-
BP	GO:0015913	short-chain fatty acid import	1	0	1	1	0.0177795	0.305553	SLC5A8(SLC5A8)	-
BP	GO:0018153	isopeptide cross-linking via N6-(L-isoglutamyl)-L-lysine	1	0	1	1	0.0177795	0.305553	TGM2(TGM2)	-
BP	GO:0018262	isopeptide cross-linking	1	0	1	1	0.0177795	0.305553	TGM2(TGM2)	-
BP	GO:0019474	L-lysine catabolic process to acetyl-CoA	0	1	1	1	0.0177795	0.305553	-	PIPOX(PIPOX)
BP	GO:0021813	cell-cell adhesion involved in neuronal-glial interactions involved in cerebral cortex radial glia guided migration	1	0	1	1	0.0177795	0.305553	DAB1(DAB1)	-
BP	GO:0031049	programmed DNA elimination	0	1	1	1	0.0177795	0.305553	-	HMGA2(HMGA2)
BP	GO:0031052	chromosome breakage	0	1	1	1	0.0177795	0.305553	-	HMGA2(HMGA2)
BP	GO:0032445	fructose import	1	0	1	1	0.0177795	0.305553	LOC101804741(LOC101804741)	-
BP	GO:0032701	negative regulation of interleukin-18 production	1	0	1	1	0.0177795	0.305553	IL10(IL10)	-
BP	GO:0033514	L-lysine catabolic process to acetyl-CoA via L-pipecolate	0	1	1	1	0.0177795	0.305553	-	PIPOX(PIPOX)
BP	GO:0035978	histone H2A-S139 phosphorylation	0	1	1	1	0.0177795	0.305553	-	HMGA2(HMGA2)
BP	GO:0045082	positive regulation of interleukin-10 biosynthetic process	1	0	1	1	0.0177795	0.305553	IRF4(IRF4)	-
BP	GO:0045769	negative regulation of asymmetric cell division	1	0	1	1	0.0177795	0.305553	ASPM(ASPM)	-
BP	GO:0051758	homologous chromosome movement towards spindle pole in meiosis I anaphase	0	1	1	1	0.0177795	0.305553	-	FMN2(FMN2)
BP	GO:0055111	ingression involved in gastrulation with mouth forming second	0	1	1	1	0.0177795	0.305553	-	CRB2(CRB2)
BP	GO:0060140	modulation by virus of syncytium formation via plasma membrane fusion	1	0	1	1	0.0177795	0.305553	SDC1(SDC1)	-
BP	GO:0060694	regulation of cholesterol transporter activity	0	1	1	1	0.0177795	0.305553	-	PPARG(PPARG)
BP	GO:0070408	carbamoyl phosphate metabolic process	0	1	1	1	0.0177795	0.305553	-	CPS1(CPS1)
BP	GO:0070409	carbamoyl phosphate biosynthetic process	0	1	1	1	0.0177795	0.305553	-	CPS1(CPS1)
BP	GO:0072343	pancreatic stellate cell proliferation	0	1	1	1	0.0177795	0.305553	-	PPARG(PPARG)
BP	GO:0097045	phosphatidylserine exposure on blood platelet	1	0	1	1	0.0177795	0.305553	ANO6(ANO6)	-
BP	GO:0098704	carbohydrate import across plasma membrane	1	0	1	1	0.0177795	0.305553	LOC101804741(LOC101804741)	-
BP	GO:0140271	hexose import across plasma membrane	1	0	1	1	0.0177795	0.305553	LOC101804741(LOC101804741)	-
BP	GO:1901536	negative regulation of DNA demethylation	1	0	1	1	0.0177795	0.305553	GATA3(GATA3)	-
BP	GO:1902740	negative regulation of interferon-alpha secretion	1	0	1	1	0.0177795	0.305553	IL10(IL10)	-
BP	GO:1902762	regulation of embryonic skeletal joint development	1	0	1	1	0.0177795	0.305553	WNT9A(WNT9A)	-
BP	GO:1902764	positive regulation of embryonic skeletal joint development	1	0	1	1	0.0177795	0.305553	WNT9A(WNT9A)	-
BP	GO:1903045	neural crest cell migration involved in sympathetic nervous system development	0	1	1	1	0.0177795	0.305553	-	SEMA3A(SEMA3A)
BP	GO:1903096	protein localization to meiotic spindle midzone	1	0	1	1	0.0177795	0.305553	TTK(TTK)	-
BP	GO:1903717	response to ammonia	0	1	1	1	0.0177795	0.305553	-	CPS1(CPS1)
BP	GO:1903718	cellular response to ammonia	0	1	1	1	0.0177795	0.305553	-	CPS1(CPS1)
BP	GO:1903765	negative regulation of potassium ion export across plasma membrane	0	1	1	1	0.0177795	0.305553	-	KCNE3(KCNE3)
BP	GO:1904656	regulation of sensory perception of sweet taste	0	1	1	1	0.0177795	0.305553	-	LOC101794114(LOC101794114)
BP	GO:1904657	negative regulation of sensory perception of sweet taste	0	1	1	1	0.0177795	0.305553	-	LOC101794114(LOC101794114)
BP	GO:1904660	regulation of sensory perception of bitter taste	0	1	1	1	0.0177795	0.305553	-	LOC101794114(LOC101794114)
BP	GO:1904661	negative regulation of sensory perception of bitter taste	0	1	1	1	0.0177795	0.305553	-	LOC101794114(LOC101794114)
BP	GO:1905025	negative regulation of membrane repolarization during ventricular cardiac muscle cell action potential	0	1	1	1	0.0177795	0.305553	-	KCNE3(KCNE3)
BP	GO:1905032	negative regulation of membrane repolarization during cardiac muscle cell action potential	0	1	1	1	0.0177795	0.305553	-	KCNE3(KCNE3)
BP	GO:1905359	protein localization to meiotic spindle	1	0	1	1	0.0177795	0.305553	TTK(TTK)	-
BP	GO:1990539	fructose import across plasma membrane	1	0	1	1	0.0177795	0.305553	LOC101804741(LOC101804741)	-
BP	GO:2000229	regulation of pancreatic stellate cell proliferation	0	1	1	1	0.0177795	0.305553	-	PPARG(PPARG)
BP	GO:2000230	negative regulation of pancreatic stellate cell proliferation	0	1	1	1	0.0177795	0.305553	-	PPARG(PPARG)
BP	GO:2000606	regulation of cell proliferation involved in mesonephros development	1	0	1	1	0.0177795	0.305553	GATA3(GATA3)	-
BP	GO:2000607	negative regulation of cell proliferation involved in mesonephros development	1	0	1	1	0.0177795	0.305553	GATA3(GATA3)	-
BP	GO:2000611	positive regulation of thyroid hormone generation	1	0	1	1	0.0177795	0.305553	GATA3(GATA3)	-
BP	GO:2000685	positive regulation of cellular response to X-ray	0	1	1	1	0.0177795	0.305553	-	HMGA2(HMGA2)
BP	GO:2000699	fibroblast growth factor receptor signaling pathway involved in ureteric bud formation	1	0	1	1	0.0177795	0.305553	GATA3(GATA3)	-
BP	GO:2000701	glial cell-derived neurotrophic factor receptor signaling pathway involved in ureteric bud formation	1	0	1	1	0.0177795	0.305553	GATA3(GATA3)	-
BP	GO:2000702	regulation of fibroblast growth factor receptor signaling pathway involved in ureteric bud formation	1	0	1	1	0.0177795	0.305553	GATA3(GATA3)	-
BP	GO:2000703	negative regulation of fibroblast growth factor receptor signaling pathway involved in ureteric bud formation	1	0	1	1	0.0177795	0.305553	GATA3(GATA3)	-
BP	GO:2000733	regulation of glial cell-derived neurotrophic factor receptor signaling pathway involved in ureteric bud formation	1	0	1	1	0.0177795	0.305553	GATA3(GATA3)	-
BP	GO:2000734	negative regulation of glial cell-derived neurotrophic factor receptor signaling pathway involved in ureteric bud formation	1	0	1	1	0.0177795	0.305553	GATA3(GATA3)	-
MF	GO:0005343	organic acid:sodium symporter activity	3	0	3	31	0.017865	0.305553	SLC13A3(SLC13A3),SLC23A1(SLC23A1),SLC5A8(SLC5A8)	-
MF	GO:0003878	ATP citrate synthase activity	0	1	1	1	0.0180117	0.305553	-	ACLY(ACLY)
MF	GO:0003978	UDP-glucose 4-epimerase activity	0	1	1	1	0.0180117	0.305553	-	GALE(GALE)
MF	GO:0004940	beta1-adrenergic receptor activity	1	0	1	1	0.0180117	0.305553	ADRB1(ADRB1)	-
MF	GO:0005141	interleukin-10 receptor binding	1	0	1	1	0.0180117	0.305553	IL10(IL10)	-
MF	GO:0005477	pyruvate secondary active transmembrane transporter activity	1	0	1	1	0.0180117	0.305553	SLC16A7(SLC16A7)	-
MF	GO:0008115	sarcosine oxidase activity	0	1	1	1	0.0180117	0.305553	-	PIPOX(PIPOX)
MF	GO:0008413	8-oxo-7,8-dihydroguanosine triphosphate pyrophosphatase activity	0	1	1	1	0.0180117	0.305553	-	NUDT1(NUDT1)
MF	GO:0015362	high-affinity sodium:dicarboxylate symporter activity	1	0	1	1	0.0180117	0.305553	SLC13A3(SLC13A3)	-
MF	GO:0015552	propionate transmembrane transporter activity	1	0	1	1	0.0180117	0.305553	SLC5A8(SLC5A8)	-
MF	GO:0015636	short-chain fatty acid transmembrane transporter activity	1	0	1	1	0.0180117	0.305553	SLC5A8(SLC5A8)	-
MF	GO:0016495	C-X3-C chemokine receptor activity	1	0	1	1	0.0180117	0.305553	CX3CR1(CX3CR1)	-
MF	GO:0016496	substance P receptor activity	1	0	1	1	0.0180117	0.305553	TACR1(TACR1)	-
MF	GO:0016499	orexin receptor activity	1	0	1	1	0.0180117	0.305553	HCRTR2(HCRTR2)	-
MF	GO:0019960	C-X3-C chemokine binding	1	0	1	1	0.0180117	0.305553	CX3CR1(CX3CR1)	-
MF	GO:0030171	voltage-gated proton channel activity	0	1	1	1	0.0180117	0.305553	-	HVCN1(HVCN1)
MF	GO:0032896	palmitoyl-CoA 9-desaturase activity	0	1	1	1	0.0180117	0.305553	-	SCD(SCD)
MF	GO:0033781	cholesterol 24-hydroxylase activity	0	1	1	1	0.0180117	0.305553	-	LOC101792317(LOC101792317)
MF	GO:0035501	MH1 domain binding	0	1	1	1	0.0180117	0.305553	-	HMGA2(HMGA2)
MF	GO:0035539	8-oxo-7,8-dihydrodeoxyguanosine triphosphate pyrophosphatase activity	0	1	1	1	0.0180117	0.305553	-	NUDT1(NUDT1)
MF	GO:0036219	GTP diphosphatase activity	0	1	1	1	0.0180117	0.305553	-	NUDT1(NUDT1)
MF	GO:0042017	interleukin-22 binding	0	1	1	1	0.0180117	0.305553	-	IL22RA2(IL22RA2)
MF	GO:0042018	interleukin-22 receptor activity	0	1	1	1	0.0180117	0.305553	-	IL22RA2(IL22RA2)
MF	GO:0044713	2-hydroxy-adenosine triphosphate pyrophosphatase activity	0	1	1	1	0.0180117	0.305553	-	NUDT1(NUDT1)
MF	GO:0044714	2-hydroxy-(deoxy)adenosine-triphosphate pyrophosphatase activity	0	1	1	1	0.0180117	0.305553	-	NUDT1(NUDT1)
MF	GO:0047693	ATP diphosphatase activity	0	1	1	1	0.0180117	0.305553	-	NUDT1(NUDT1)
MF	GO:0050031	L-pipecolate oxidase activity	0	1	1	1	0.0180117	0.305553	-	PIPOX(PIPOX)
MF	GO:0050211	procollagen galactosyltransferase activity	1	0	1	1	0.0180117	0.305553	COLGALT2(COLGALT2)	-
MF	GO:0061768	magnesium:sodium antiporter activity	0	1	1	1	0.0180117	0.305553	-	SLC41A1(SLC41A1)
MF	GO:0097573	glutathione oxidoreductase activity	0	1	1	1	0.0180117	0.305553	-	GLRX(GLRX)
MF	GO:1902444	riboflavin binding	0	1	1	1	0.0180117	0.305553	-	LOC101794114(LOC101794114)
BP	GO:0006641	triglyceride metabolic process	0	6	6	117	0.0180647	0.305553	-	ABHD5(ABHD5),CPS1(CPS1),DBI(DBI),FASN(FASN),LOC101793166(LOC101793166),SCD(SCD)
CC	GO:0009346	citrate lyase complex	0	1	1	1	0.0182462	0.305553	-	ACLY(ACLY)
CC	GO:0014705	C zone	1	0	1	1	0.0182462	0.305553	MYBPC3(MYBPC3)	-
CC	GO:0042571	immunoglobulin complex, circulating	1	0	1	1	0.0182462	0.305553	JCHAIN(JCHAIN)	-
CC	GO:0071745	IgA immunoglobulin complex	1	0	1	1	0.0182462	0.305553	JCHAIN(JCHAIN)	-
CC	GO:0071746	IgA immunoglobulin complex, circulating	1	0	1	1	0.0182462	0.305553	JCHAIN(JCHAIN)	-
CC	GO:0071748	monomeric IgA immunoglobulin complex	1	0	1	1	0.0182462	0.305553	JCHAIN(JCHAIN)	-
CC	GO:0071749	polymeric IgA immunoglobulin complex	1	0	1	1	0.0182462	0.305553	JCHAIN(JCHAIN)	-
CC	GO:0071750	dimeric IgA immunoglobulin complex	1	0	1	1	0.0182462	0.305553	JCHAIN(JCHAIN)	-
CC	GO:0071751	secretory IgA immunoglobulin complex	1	0	1	1	0.0182462	0.305553	JCHAIN(JCHAIN)	-
CC	GO:0071752	secretory dimeric IgA immunoglobulin complex	1	0	1	1	0.0182462	0.305553	JCHAIN(JCHAIN)	-
CC	GO:0071753	IgM immunoglobulin complex	1	0	1	1	0.0182462	0.305553	JCHAIN(JCHAIN)	-
CC	GO:0071754	IgM immunoglobulin complex, circulating	1	0	1	1	0.0182462	0.305553	JCHAIN(JCHAIN)	-
CC	GO:0071756	pentameric IgM immunoglobulin complex	1	0	1	1	0.0182462	0.305553	JCHAIN(JCHAIN)	-
BP	GO:0010421	hydrogen peroxide-mediated programmed cell death	0	2	2	12	0.018472	0.305553	-	GLRX(GLRX),HSPH1(HSPH1)
BP	GO:0032060	bleb assembly	1	1	2	12	0.018472	0.305553	ANO6(ANO6)	LPAR3(LPAR3)
BP	GO:0032621	interleukin-18 production	2	0	2	12	0.018472	0.305553	IL10(IL10),LOC110351185(LOC110351185)	-
BP	GO:0060352	cell adhesion molecule production	1	1	2	12	0.018472	0.305553	AQP4(AQP4)	GLRX(GLRX)
BP	GO:0070391	response to lipoteichoic acid	2	0	2	12	0.018472	0.305553	LOC101799803(LOC101799803),LOC110351185(LOC110351185)	-
BP	GO:0071223	cellular response to lipoteichoic acid	2	0	2	12	0.018472	0.305553	LOC101799803(LOC101799803),LOC110351185(LOC110351185)	-
BP	GO:0097468	programmed cell death in response to reactive oxygen species	0	2	2	12	0.018472	0.305553	-	GLRX(GLRX),HSPH1(HSPH1)
BP	GO:1902476	chloride transmembrane transport	3	2	5	86	0.0184974	0.305553	ANO4(ANO4),ANO6(ANO6),LOC101796470(LOC101796470)	GLRA1(GLRA1),SLC26A8(SLC26A8)
BP	GO:0042445	hormone metabolic process	5	4	9	224	0.0188207	0.306805	CPN1(CPN1),GATA3(GATA3),LOC101801058(LOC101801058),MME(MME),SLCO4A1(SLCO4A1)	HSD17B12(HSD17B12),LOC101797580(LOC101797580),PCSK6(PCSK6),SCD(SCD)
BP	GO:0006636	unsaturated fatty acid biosynthetic process	1	2	3	32	0.0188259	0.306805	PTGS1(PTGS1)	PPARG(PPARG),SCD(SCD)
BP	GO:0009259	ribonucleotide metabolic process	1	14	15	464	0.0188376	0.306805	AK4(AK4)	ACLY(ACLY),DBI(DBI),ELOVL2(ELOVL2),ELOVL6(ELOVL6),ENPP1(ENPP1),FASN(FASN),GALE(GALE),HSD17B12(HSD17B12),PDE9A(PDE9A),PDHX(PDHX),PDK1(PDK1),PFKL(PFKL),PIPOX(PIPOX),SCD(SCD)
BP	GO:0050777	negative regulation of immune response	5	2	7	152	0.0189154	0.306805	IL10(IL10),LOC101799014(LOC101799014),LOC106019440(LOC106019440),LOC119713782(LOC119713782),NLRC3(NLRC3)	PELI2(PELI2),PPARG(PPARG)
MF	GO:0001972	retinoic acid binding	1	1	2	12	0.0189208	0.306805	LOC101801058(LOC101801058)	LOC101792081(LOC101792081)
MF	GO:0050542	icosanoid binding	0	2	2	12	0.0189208	0.306805	-	LOC101800226(LOC101800226),PPARG(PPARG)
MF	GO:0050543	icosatetraenoic acid binding	0	2	2	12	0.0189208	0.306805	-	LOC101800226(LOC101800226),PPARG(PPARG)
BP	GO:0045321	leukocyte activation	21	7	28	1047	0.0192755	0.309721	ANO6(ANO6),CD79B(CD79B),CD8B(CD8B),CX3CR1(CX3CR1),GATA3(GATA3),IL10(IL10),IRF4(IRF4),LOC101799014(LOC101799014),LOC101799803(LOC101799803),LOC101804741(LOC101804741),LOC106019440(LOC106019440),LOC110351185(LOC110351185),LOC119713019(LOC119713019),LOC119713782(LOC119713782),LOC119715259(LOC119715259),LOC119715605(LOC119715605),LOC119717029(LOC119717029),LOC119717042(LOC119717042),MME(MME),NLRC3(NL…	ACLY(ACLY),CD180(CD180),HSPH1(HSPH1),HVCN1(HVCN1),LOC101792081(LOC101792081),LOC101802682(LOC101802682),PFKL(PFKL)
BP	GO:0051186	cofactor metabolic process	3	13	16	508	0.0193628	0.309721	CHAC1(CHAC1),SLC23A1(SLC23A1),SLC5A8(SLC5A8)	ABCD4(ABCD4),ACLY(ACLY),DBI(DBI),ELOVL2(ELOVL2),ELOVL6(ELOVL6),FASN(FASN),GALE(GALE),HSD17B12(HSD17B12),PDHX(PDHX),PDK1(PDK1),PFKL(PFKL),PIPOX(PIPOX),SCD(SCD)
MF	GO:0015108	chloride transmembrane transporter activity	3	2	5	86	0.0193924	0.309721	ANO4(ANO4),ANO6(ANO6),LOC101796470(LOC101796470)	GLRA1(GLRA1),SLC26A8(SLC26A8)
CC	GO:0000778	condensed nuclear chromosome kinetochore	2	0	2	12	0.0193968	0.309721	MIS18BP1(MIS18BP1),TTK(TTK)	-
BP	GO:0016053	organic acid biosynthetic process	1	11	12	342	0.0194014	0.309721	PTGS1(PTGS1)	ACLY(ACLY),CPS1(CPS1),ELOVL2(ELOVL2),ELOVL6(ELOVL6),FASN(FASN),GALE(GALE),HSD17B12(HSD17B12),LOC101792317(LOC101792317),PFKL(PFKL),PPARG(PPARG),SCD(SCD)
BP	GO:0046394	carboxylic acid biosynthetic process	1	11	12	342	0.0194014	0.309721	PTGS1(PTGS1)	ACLY(ACLY),CPS1(CPS1),ELOVL2(ELOVL2),ELOVL6(ELOVL6),FASN(FASN),GALE(GALE),HSD17B12(HSD17B12),LOC101792317(LOC101792317),PFKL(PFKL),PPARG(PPARG),SCD(SCD)
BP	GO:0015909	long-chain fatty acid transport	1	3	4	58	0.0195377	0.311092	CPT1B(CPT1B)	LOC101793166(LOC101793166),LOC101800226(LOC101800226),PPARG(PPARG)
BP	GO:0006629	lipid metabolic process	6	27	33	1286	0.0198077	0.31458	CPT1B(CPT1B),LOC101801058(LOC101801058),LOC119715259(LOC119715259),PLPPR5(PLPPR5),PTGS1(PTGS1),SDC1(SDC1)	ABHD5(ABHD5),ACLY(ACLY),CPS1(CPS1),DBI(DBI),ELOVL2(ELOVL2),ELOVL6(ELOVL6),ERG28(ERG28),FASN(FASN),FGF22(FGF22),HSD17B12(HSD17B12),LIPI(LIPI),LOC101792081(LOC101792081),LOC101792317(LOC101792317),LOC101793166(LOC101793166),LOC101795049(LOC101795049),LOC101797580(LOC101797580),LOC101800226(LOC101800226),LOC106015962(LOC106015962),MBOAT2(MBOAT2),MTMR7(MTMR7),PDK1(PDK1),PPARG(PPARG),PTDSS2(PTDSS2),SC…
BP	GO:0006695	cholesterol biosynthetic process	0	4	4	59	0.0206748	0.325839	-	ACLY(ACLY),ELOVL6(ELOVL6),FASN(FASN),SCD(SCD)
BP	GO:0010043	response to zinc ion	1	3	4	59	0.0206748	0.325839	SLC30A10(SLC30A10)	CPS1(CPS1),GLRA1(GLRA1),HVCN1(HVCN1)
BP	GO:0032652	regulation of interleukin-1 production	4	0	4	59	0.0206748	0.325839	AQP4(AQP4),IL10(IL10),LOC110351185(LOC110351185),NLRC3(NLRC3)	-
BP	GO:0001676	long-chain fatty acid metabolic process	1	4	5	89	0.0211326	0.331363	PTGS1(PTGS1)	ELOVL2(ELOVL2),ELOVL6(ELOVL6),HSD17B12(HSD17B12),SCD(SCD)
BP	GO:1903524	positive regulation of blood circulation	4	1	5	89	0.0211326	0.331363	ADRB1(ADRB1),PTGS1(PTGS1),SCN3B(SCN3B),TACR1(TACR1)	CRHR2(CRHR2)
BP	GO:0034767	positive regulation of ion transmembrane transport	3	4	7	156	0.0214717	0.331609	ADRB1(ADRB1),ANO6(ANO6),GJC2(GJC2)	DBI(DBI),GLRX(GLRX),KCNE3(KCNE3),LOC101799614(LOC101799614)
MF	GO:0048029	monosaccharide binding	3	1	4	59	0.0215254	0.331609	LOC101804741(LOC101804741),LOC119717029(LOC119717029),LOC119717042(LOC119717042)	PFKL(PFKL)
BP	GO:0002374	cytokine secretion involved in immune response	2	0	2	13	0.0215777	0.331609	IL10(IL10),LOC110351185(LOC110351185)	-
BP	GO:0002830	positive regulation of type 2 immune response	1	1	2	13	0.0215777	0.331609	GATA3(GATA3)	LOC101792081(LOC101792081)
BP	GO:0030497	fatty acid elongation	0	2	2	13	0.0215777	0.331609	-	ELOVL2(ELOVL2),ELOVL6(ELOVL6)
BP	GO:0042953	lipoprotein transport	1	1	2	13	0.0215777	0.331609	UNC119(UNC119)	PPARG(PPARG)
BP	GO:0044872	lipoprotein localization	1	1	2	13	0.0215777	0.331609	UNC119(UNC119)	PPARG(PPARG)
BP	GO:0048712	negative regulation of astrocyte differentiation	1	1	2	13	0.0215777	0.331609	DAB1(DAB1)	HMGA2(HMGA2)
BP	GO:0046486	glycerolipid metabolic process	0	14	14	430	0.021655	0.331972	-	ABHD5(ABHD5),CPS1(CPS1),DBI(DBI),FASN(FASN),FGF22(FGF22),LIPI(LIPI),LOC101793166(LOC101793166),LOC101795049(LOC101795049),LOC106015962(LOC106015962),MBOAT2(MBOAT2),MTMR7(MTMR7),PTDSS2(PTDSS2),SCD(SCD),SELENOI(SELENOI)
BP	GO:0002253	activation of immune response	13	1	14	431	0.022039	0.335724	C7(C7),CD79B(CD79B),CPN1(CPN1),GATA3(GATA3),LOC101799803(LOC101799803),LOC106019440(LOC106019440),LOC110351185(LOC110351185),LOC119715259(LOC119715259),LOC119717029(LOC119717029),LOC119717042(LOC119717042),SKAP1(SKAP1),THEMIS2(THEMIS2),UBASH3A(UBASH3A)	CD180(CD180)
BP	GO:0015908	fatty acid transport	2	3	5	90	0.0220626	0.335724	CPT1B(CPT1B),SLC5A8(SLC5A8)	LOC101793166(LOC101793166),LOC101800226(LOC101800226),PPARG(PPARG)
BP	GO:0032940	secretion by cell	22	16	38	1539	0.0220628	0.335724	ADRB1(ADRB1),ANO6(ANO6),DIAPH3(DIAPH3),EXOC3L2(EXOC3L2),GATA3(GATA3),HRG(HRG),IL10(IL10),LOC101799803(LOC101799803),LOC101800982(LOC101800982),LOC101804741(LOC101804741),LOC106019440(LOC106019440),LOC110351185(LOC110351185),LOC119713019(LOC119713019),LOC119713782(LOC119713782),LOC119715259(LOC119715259),LOC119717029(LOC119717029),LOC119717042(LOC119717042),MME(MME),PTGS1(PTGS1),SDC1(SDC1),SYT7(SY…	ACLY(ACLY),BHLHA15(BHLHA15),CNTNAP5(CNTNAP5),CRHR2(CRHR2),GLRX(GLRX),HMGA2(HMGA2),HVCN1(HVCN1),LOC101795719(LOC101795719),LOC101802682(LOC101802682),LTBP2(LTBP2),NELL2(NELL2),PCSK6(PCSK6),PFKL(PFKL),PPARG(PPARG),SCCPDH(SCCPDH),VMP1(VMP1)
BP	GO:0002252	immune effector process	21	6	27	1013	0.0222502	0.337743	ANO6(ANO6),C7(C7),CPN1(CPN1),CX3CR1(CX3CR1),DIAPH3(DIAPH3),GATA3(GATA3),IL10(IL10),IRF4(IRF4),LOC101790953(LOC101790953),LOC101799803(LOC101799803),LOC101804741(LOC101804741),LOC106019440(LOC106019440),LOC110351185(LOC110351185),LOC119713019(LOC119713019),LOC119713782(LOC119713782),LOC119715259(LOC119715259),LOC119717029(LOC119717029),LOC119717042(LOC119717042),MAP3K15(MAP3K15),MME(MME),TCIM(TCIM)	ACLY(ACLY),CD180(CD180),HVCN1(HVCN1),LOC101792081(LOC101792081),LOC101802682(LOC101802682),PFKL(PFKL)
BP	GO:0019693	ribose phosphate metabolic process	1	14	15	476	0.0230736	0.34829	AK4(AK4)	ACLY(ACLY),DBI(DBI),ELOVL2(ELOVL2),ELOVL6(ELOVL6),ENPP1(ENPP1),FASN(FASN),GALE(GALE),HSD17B12(HSD17B12),PDE9A(PDE9A),PDHX(PDHX),PDK1(PDK1),PFKL(PFKL),PIPOX(PIPOX),SCD(SCD)
BP	GO:0032787	monocarboxylic acid metabolic process	3	13	16	519	0.0231096	0.34829	CPT1B(CPT1B),LOC101801058(LOC101801058),PTGS1(PTGS1)	ACLY(ACLY),DBI(DBI),ELOVL2(ELOVL2),ELOVL6(ELOVL6),FASN(FASN),GALE(GALE),HSD17B12(HSD17B12),LOC101792317(LOC101792317),PDHX(PDHX),PDK1(PDK1),PFKL(PFKL),PPARG(PPARG),SCD(SCD)
BP	GO:0002684	positive regulation of immune system process	21	3	24	877	0.0231141	0.34829	ANO6(ANO6),C7(C7),CD79B(CD79B),CPN1(CPN1),GATA3(GATA3),HRG(HRG),IL10(IL10),LOC101799803(LOC101799803),LOC106019440(LOC106019440),LOC110351185(LOC110351185),LOC119713019(LOC119713019),LOC119713782(LOC119713782),LOC119715259(LOC119715259),LOC119715605(LOC119715605),LOC119717029(LOC119717029),LOC119717042(LOC119717042),MAP3K15(MAP3K15),SKAP1(SKAP1),TACR1(TACR1),THEMIS2(THEMIS2),UBASH3A(UBASH3A)	CD180(CD180),HSPH1(HSPH1),LOC101792081(LOC101792081)
BP	GO:0002682	regulation of immune system process	27	7	34	1350	0.0232022	0.348767	ANO6(ANO6),C7(C7),CD79B(CD79B),CD8B(CD8B),CPN1(CPN1),GATA3(GATA3),HRG(HRG),IL10(IL10),IRF4(IRF4),LOC101799014(LOC101799014),LOC101799803(LOC101799803),LOC106019440(LOC106019440),LOC110351185(LOC110351185),LOC119713019(LOC119713019),LOC119713782(LOC119713782),LOC119715259(LOC119715259),LOC119715605(LOC119715605),LOC119717029(LOC119717029),LOC119717042(LOC119717042),MAP3K15(MAP3K15),NLRC3(NLRC3),SK…	CD180(CD180),HSPH1(HSPH1),LOC101792081(LOC101792081),LOC101794195(LOC101794195),PELI2(PELI2),PPARG(PPARG),ZBTB16(ZBTB16)
BP	GO:0051928	positive regulation of calcium ion transport	2	4	6	124	0.0233142	0.3496	ADRB1(ADRB1),GJC2(GJC2)	DBI(DBI),KCNE3(KCNE3),LOC101799614(LOC101799614),LPAR3(LPAR3)
MF	GO:0016747	transferase activity, transferring acyl groups other than amino-acyl groups	1	6	7	157	0.0234624	0.35097	CPT1B(CPT1B)	ABHD5(ABHD5),ELOVL2(ELOVL2),ELOVL6(ELOVL6),FASN(FASN),MBOAT2(MBOAT2),SPTLC3(SPTLC3)
BP	GO:0006952	defense response	26	9	35	1400	0.0235627	0.35162	ACKR1(ACKR1),ANO6(ANO6),AQP4(AQP4),C7(C7),CPN1(CPN1),CX3CR1(CX3CR1),DIAPH3(DIAPH3),GATA3(GATA3),HRG(HRG),IL10(IL10),IRF4(IRF4),JCHAIN(JCHAIN),LOC101790953(LOC101790953),LOC101799803(LOC101799803),LOC101800982(LOC101800982),LOC106019440(LOC106019440),LOC110351185(LOC110351185),LOC119713019(LOC119713019),LOC119713782(LOC119713782),LOC119717029(LOC119717029),LOC119717042(LOC119717042),MAP3K15(MAP3K1…	CASP6(CASP6),CD180(CD180),DBI(DBI),IL22RA2(IL22RA2),LOC101800226(LOC101800226),LOC101804173(LOC101804173),LOC119716568(LOC119716568),PPARG(PPARG),SCD(SCD)
BP	GO:0031645	negative regulation of nervous system process	1	2	3	35	0.0238986	0.354067	IL10(IL10)	GLRA1(GLRA1),LOC101794114(LOC101794114)
BP	GO:0032673	regulation of interleukin-4 production	2	1	3	35	0.0238986	0.354067	GATA3(GATA3),IRF4(IRF4)	LOC101792081(LOC101792081)
BP	GO:0090279	regulation of calcium ion import	1	2	3	35	0.0238986	0.354067	ADRB1(ADRB1)	CRHR2(CRHR2),LOC101799614(LOC101799614)
BP	GO:1903532	positive regulation of secretion by cell	11	5	16	522	0.024221	0.357985	ADRB1(ADRB1),GATA3(GATA3),IL10(IL10),LOC110351185(LOC110351185),LOC119713782(LOC119713782),LOC119715259(LOC119715259),LOC119717029(LOC119717029),LOC119717042(LOC119717042),SDC1(SDC1),SYT7(SYT7),TACR1(TACR1)	BHLHA15(BHLHA15),CRHR2(CRHR2),GLRX(GLRX),NELL2(NELL2),PPARG(PPARG)
BP	GO:0002718	regulation of cytokine production involved in immune response	4	0	4	62	0.0243267	0.358336	GATA3(GATA3),IL10(IL10),LOC110351185(LOC110351185),LOC119713782(LOC119713782)	-
BP	GO:0006959	humoral immune response	8	1	9	235	0.0247557	0.358336	C7(C7),CPN1(CPN1),GATA3(GATA3),HRG(HRG),JCHAIN(JCHAIN),LOC101799803(LOC101799803),LOC106019440(LOC106019440),MAP3K15(MAP3K15)	PELI2(PELI2)
BP	GO:0032691	negative regulation of interleukin-1 beta production	2	0	2	14	0.0248828	0.358336	AQP4(AQP4),NLRC3(NLRC3)	-
BP	GO:0034116	positive regulation of heterotypic cell-cell adhesion	1	1	2	14	0.0248828	0.358336	IL10(IL10)	TENM3(TENM3)
BP	GO:0042761	very long-chain fatty acid biosynthetic process	0	2	2	14	0.0248828	0.358336	-	ELOVL2(ELOVL2),ELOVL6(ELOVL6)
BP	GO:0045064	T-helper 2 cell differentiation	1	1	2	14	0.0248828	0.358336	GATA3(GATA3)	LOC101792081(LOC101792081)
BP	GO:0048242	epinephrine secretion	1	1	2	14	0.0248828	0.358336	PTGS1(PTGS1)	CRHR2(CRHR2)
BP	GO:0050872	white fat cell differentiation	0	2	2	14	0.0248828	0.358336	-	PPARG(PPARG),SCD(SCD)
BP	GO:0051004	regulation of lipoprotein lipase activity	0	2	2	14	0.0248828	0.358336	-	ABHD5(ABHD5),PCSK6(PCSK6)
BP	GO:0071468	cellular response to acidic pH	0	2	2	14	0.0248828	0.358336	-	ENPP1(ENPP1),PKD2L1(PKD2L1)
BP	GO:0071481	cellular response to X-ray	1	1	2	14	0.0248828	0.358336	GATA3(GATA3)	HMGA2(HMGA2)
BP	GO:0021987	cerebral cortex development	3	3	6	126	0.024984	0.358507	ASPM(ASPM),CX3CR1(CX3CR1),DAB1(DAB1)	ENPP1(ENPP1),NEFM(NEFM),SEMA3A(SEMA3A)
BP	GO:0002920	regulation of humoral immune response	4	1	5	93	0.0250108	0.358507	C7(C7),CPN1(CPN1),LOC106019440(LOC106019440),MAP3K15(MAP3K15)	PELI2(PELI2)
MF	GO:0015355	secondary active monocarboxylate transmembrane transporter activity	2	0	2	14	0.0254804	0.359745	SLC16A7(SLC16A7),SLC5A8(SLC5A8)	-
MF	GO:0071723	lipopeptide binding	2	0	2	14	0.0254804	0.359745	LOC101799803(LOC101799803),LOC110351185(LOC110351185)	-
BP	GO:0009617	response to bacterium	12	7	19	658	0.0256403	0.359745	CX3CR1(CX3CR1),IL10(IL10),JCHAIN(JCHAIN),LOC101799803(LOC101799803),LOC101800982(LOC101800982),LOC101803350(LOC101803350),LOC110351185(LOC110351185),LOC119717029(LOC119717029),LOC119717042(LOC119717042),MAP3K15(MAP3K15),NLRC3(NLRC3),TFPI(TFPI)	CD180(CD180),CPS1(CPS1),LOC101792081(LOC101792081),LOC101800226(LOC101800226),LOC101804173(LOC101804173),LOC113844272(LOC113844272),SCD(SCD)
BP	GO:0042044	fluid transport	1	2	3	36	0.0257376	0.359745	AQP4(AQP4)	CRB2(CRB2),DNAJC22(DNAJC22)
BP	GO:0010951	negative regulation of endopeptidase activity	5	2	7	162	0.0257419	0.359745	HRG(HRG),LOC101799014(LOC101799014),LOC119715605(LOC119715605),TFPI(TFPI),WNT9A(WNT9A)	CRB2(CRB2),LOC101802682(LOC101802682)
BP	GO:0072521	purine-containing compound metabolic process	1	15	16	526	0.0257652	0.359745	AK4(AK4)	ACLY(ACLY),DBI(DBI),ELOVL2(ELOVL2),ELOVL6(ELOVL6),ENPP1(ENPP1),FASN(FASN),GALE(GALE),HSD17B12(HSD17B12),NUDT1(NUDT1),PDE9A(PDE9A),PDHX(PDHX),PDK1(PDK1),PFKL(PFKL),PIPOX(PIPOX),SCD(SCD)
BP	GO:1901343	negative regulation of vasculature development	4	2	6	127	0.0258481	0.359745	CX3CR1(CX3CR1),HRG(HRG),KLF2(KLF2),LOC101799014(LOC101799014)	CRHR2(CRHR2),PPARG(PPARG)
BP	GO:0001816	cytokine production	14	5	19	659	0.0259919	0.359745	ACKR1(ACKR1),AQP4(AQP4),GATA3(GATA3),IL10(IL10),IRF4(IRF4),KLF2(KLF2),LOC101799803(LOC101799803),LOC110351185(LOC110351185),LOC119713782(LOC119713782),LOC119715259(LOC119715259),LOC119717029(LOC119717029),LOC119717042(LOC119717042),NLRC3(NLRC3),UBASH3A(UBASH3A)	CRHR2(CRHR2),LOC101792081(LOC101792081),LOC119716568(LOC119716568),PPARG(PPARG),ZBTB16(ZBTB16)
CC	GO:0042101	T cell receptor complex	2	0	2	14	0.0261127	0.359745	CD8B(CD8B),SKAP1(SKAP1)	-
CC	GO:0030141	secretory granule	13	7	20	686	0.0261129	0.359745	ANO6(ANO6),ATP8B3(ATP8B3),CA4(CA4),CPN1(CPN1),HRG(HRG),LOC101799014(LOC101799014),LOC101799803(LOC101799803),LOC101804741(LOC101804741),LOC106019440(LOC106019440),LOC110351185(LOC110351185),LOC119713019(LOC119713019),MME(MME),SYT7(SYT7)	ACLY(ACLY),HVCN1(HVCN1),LOC101799614(LOC101799614),LOC101802682(LOC101802682),NUDT1(NUDT1),PFKL(PFKL),SCCPDH(SCCPDH)
MF	GO:0022803	passive transmembrane transporter activity	8	5	13	395	0.0265159	0.359745	ANO4(ANO4),ANO6(ANO6),AQP4(AQP4),ASIC3(ASIC3),GJC2(GJC2),KCNJ16(KCNJ16),SCN3B(SCN3B),SLC5A8(SLC5A8)	GLRA1(GLRA1),HVCN1(HVCN1),KCNE3(KCNE3),PKD2L1(PKD2L1),SLC26A8(SLC26A8)
MF	GO:0004867	serine-type endopeptidase inhibitor activity	2	1	3	36	0.0265848	0.359745	HRG(HRG),LOC101799014(LOC101799014)	LOC101802682(LOC101802682)
BP	GO:0009636	response to toxic substance	11	8	19	661	0.0267063	0.359745	CPT1B(CPT1B),GJC2(GJC2),IL10(IL10),KLF2(KLF2),LOC119714326(LOC119714326),MAP3K15(MAP3K15),PPP1R3C(PPP1R3C),PTGS1(PTGS1),SDC1(SDC1),SLC23A1(SLC23A1),TACR1(TACR1)	CASP6(CASP6),CPS1(CPS1),GLRA1(GLRA1),GLRX(GLRX),HSPH1(HSPH1),LOC101792081(LOC101792081),LOC101800226(LOC101800226),NEFM(NEFM)
BP	GO:0090303	positive regulation of wound healing	4	0	4	64	0.0269646	0.359745	ANO6(ANO6),DIAPH3(DIAPH3),HRG(HRG),PKN3(PKN3)	-
CC	GO:0005903	brush border	5	1	6	125	0.0269744	0.359745	CA4(CA4),DAB1(DAB1),MME(MME),SLC23A1(SLC23A1),SLC5A8(SLC5A8)	SLC3A1(SLC3A1)
BP	GO:0006869	lipid transport	7	4	11	318	0.0269889	0.359745	ANO6(ANO6),ATP8B3(ATP8B3),CPT1B(CPT1B),LOC101799803(LOC101799803),SLC51A(SLC51A),SLC5A8(SLC5A8),SYT7(SYT7)	LOC101793166(LOC101793166),LOC101795049(LOC101795049),LOC101800226(LOC101800226),PPARG(PPARG)
MF	GO:0046873	metal ion transmembrane transporter activity	10	3	13	396	0.026994	0.359745	ASIC3(ASIC3),ATP4A(ATP4A),KCNJ16(KCNJ16),LOC101796470(LOC101796470),SCN3B(SCN3B),SLC13A3(SLC13A3),SLC23A1(SLC23A1),SLC30A10(SLC30A10),SLC5A8(SLC5A8),SLC9A2(SLC9A2)	KCNE3(KCNE3),PKD2L1(PKD2L1),SLC41A1(SLC41A1)
BP	GO:0002286	T cell activation involved in immune response	4	1	5	95	0.0271103	0.359745	GATA3(GATA3),IRF4(IRF4),LOC119717029(LOC119717029),LOC119717042(LOC119717042)	LOC101792081(LOC101792081)
BP	GO:0050715	positive regulation of cytokine secretion	7	0	7	164	0.0272858	0.359745	GATA3(GATA3),IL10(IL10),LOC110351185(LOC110351185),LOC119713782(LOC119713782),LOC119715259(LOC119715259),LOC119717029(LOC119717029),LOC119717042(LOC119717042)	-
BP	GO:0033189	response to vitamin A	1	2	3	37	0.0276506	0.359745	LOC101801058(LOC101801058)	LOC101797580(LOC101797580),PPARG(PPARG)
BP	GO:0010466	negative regulation of peptidase activity	5	2	7	165	0.0280809	0.359745	HRG(HRG),LOC101799014(LOC101799014),LOC119715605(LOC119715605),TFPI(TFPI),WNT9A(WNT9A)	CRB2(CRB2),LOC101802682(LOC101802682)
BP	GO:0032634	interleukin-5 production	1	1	2	15	0.0283794	0.359745	GATA3(GATA3)	LOC101792081(LOC101792081)
BP	GO:0032674	regulation of interleukin-5 production	1	1	2	15	0.0283794	0.359745	GATA3(GATA3)	LOC101792081(LOC101792081)
BP	GO:0048036	central complex development	0	2	2	15	0.0283794	0.359745	-	ROBO2(ROBO2),TENM3(TENM3)
BP	GO:0071294	cellular response to zinc ion	0	2	2	15	0.0283794	0.359745	-	GLRA1(GLRA1),HVCN1(HVCN1)
BP	GO:0098703	calcium ion import across plasma membrane	1	1	2	15	0.0283794	0.359745	ADRB1(ADRB1)	LOC101799614(LOC101799614)
BP	GO:1902656	calcium ion import into cytosol	1	1	2	15	0.0283794	0.359745	ADRB1(ADRB1)	LOC101799614(LOC101799614)
BP	GO:2000773	negative regulation of cellular senescence	1	1	2	15	0.0283794	0.359745	SLC30A10(SLC30A10)	HMGA2(HMGA2)
BP	GO:0006639	acylglycerol metabolic process	0	6	6	130	0.0285591	0.359745	-	ABHD5(ABHD5),CPS1(CPS1),DBI(DBI),FASN(FASN),LOC101793166(LOC101793166),SCD(SCD)
MF	GO:0015299	solute:proton antiporter activity	1	1	2	15	0.0290569	0.359745	SLC9A2(SLC9A2)	LOC101793413(LOC101793413)
MF	GO:0019956	chemokine binding	2	0	2	15	0.0290569	0.359745	ACKR1(ACKR1),CX3CR1(CX3CR1)	-
BP	GO:0044282	small molecule catabolic process	3	9	12	363	0.0290941	0.359745	CPT1B(CPT1B),ENTPD8(ENTPD8),LOC101801058(LOC101801058)	DBI(DBI),FUT9(FUT9),GALE(GALE),LOC101792317(LOC101792317),MTMR7(MTMR7),NUDT1(NUDT1),PFKL(PFKL),PIPOX(PIPOX),PPM1K(PPM1K)
BP	GO:0007009	plasma membrane organization	4	1	5	97	0.0293189	0.359745	ANO6(ANO6),DIAPH3(DIAPH3),MYOF(MYOF),SYT7(SYT7)	MBOAT2(MBOAT2)
BP	GO:0006638	neutral lipid metabolic process	0	6	6	131	0.0295029	0.359745	-	ABHD5(ABHD5),CPS1(CPS1),DBI(DBI),FASN(FASN),LOC101793166(LOC101793166),SCD(SCD)
MF	GO:0005509	calcium ion binding	5	7	12	360	0.0297425	0.359745	LOC101802187(LOC101802187),LOC119717029(LOC119717029),LOC119717042(LOC119717042),SYT7(SYT7),TGM2(TGM2)	CPS1(CPS1),ENPP1(ENPP1),KCNIP4(KCNIP4),LOC101796127(LOC101796127),LOC101804800(LOC101804800),LOC113844272(LOC113844272),PKD2L1(PKD2L1)
BP	GO:0043388	positive regulation of DNA binding	2	2	4	66	0.0297672	0.359745	GATA3(GATA3),IRF4(IRF4)	HMGA2(HMGA2),PPARG(PPARG)
CC	GO:0031362	anchored component of external side of plasma membrane	1	1	2	15	0.0297731	0.359745	CA4(CA4)	PKHD1(PKHD1)
BP	GO:0046649	lymphocyte activation	15	3	18	625	0.0300859	0.359745	CD79B(CD79B),CD8B(CD8B),GATA3(GATA3),IL10(IL10),IRF4(IRF4),LOC101799014(LOC101799014),LOC106019440(LOC106019440),LOC119713019(LOC119713019),LOC119713782(LOC119713782),LOC119715259(LOC119715259),LOC119715605(LOC119715605),LOC119717029(LOC119717029),LOC119717042(LOC119717042),NLRC3(NLRC3),TACR1(TACR1)	CD180(CD180),HSPH1(HSPH1),LOC101792081(LOC101792081)
BP	GO:0006631	fatty acid metabolic process	2	9	11	324	0.0303609	0.359745	CPT1B(CPT1B),PTGS1(PTGS1)	ACLY(ACLY),DBI(DBI),ELOVL2(ELOVL2),ELOVL6(ELOVL6),FASN(FASN),HSD17B12(HSD17B12),PDK1(PDK1),PPARG(PPARG),SCD(SCD)
BP	GO:0046634	regulation of alpha-beta T cell activation	3	2	5	98	0.0304647	0.359745	GATA3(GATA3),IRF4(IRF4),LOC106019440(LOC106019440)	HSPH1(HSPH1),LOC101792081(LOC101792081)
MF	GO:1901618	organic hydroxy compound transmembrane transporter activity	3	0	3	38	0.0306038	0.359745	SLC16A7(SLC16A7),SLC51A(SLC51A),SLC5A8(SLC5A8)	-
CC	GO:0005811	lipid droplet	0	4	4	65	0.0307735	0.359745	-	ABHD5(ABHD5),CIDEC(CIDEC),LDAH(LDAH),SCCPDH(SCCPDH)
MF	GO:0022890	inorganic cation transmembrane transporter activity	11	5	16	532	0.0308772	0.359745	ANO6(ANO6),ASIC3(ASIC3),ATP4A(ATP4A),KCNJ16(KCNJ16),LOC101796470(LOC101796470),SCN3B(SCN3B),SLC13A3(SLC13A3),SLC23A1(SLC23A1),SLC30A10(SLC30A10),SLC5A8(SLC5A8),SLC9A2(SLC9A2)	HVCN1(HVCN1),KCNE3(KCNE3),LOC101793413(LOC101793413),PKD2L1(PKD2L1),SLC41A1(SLC41A1)
MF	GO:0015370	solute:sodium symporter activity	4	0	4	66	0.0309596	0.359745	LOC101796470(LOC101796470),SLC13A3(SLC13A3),SLC23A1(SLC23A1),SLC5A8(SLC5A8)	-
BP	GO:0001775	cell activation	23	7	30	1187	0.0309971	0.359745	ANO6(ANO6),CD79B(CD79B),CD8B(CD8B),CX3CR1(CX3CR1),GATA3(GATA3),HRG(HRG),IL10(IL10),IRF4(IRF4),LOC101799014(LOC101799014),LOC101799803(LOC101799803),LOC101804741(LOC101804741),LOC106019440(LOC106019440),LOC110351185(LOC110351185),LOC119713019(LOC119713019),LOC119713782(LOC119713782),LOC119715259(LOC119715259),LOC119715605(LOC119715605),LOC119717029(LOC119717029),LOC119717042(LOC119717042),MME(MME)…	ACLY(ACLY),CD180(CD180),HSPH1(HSPH1),HVCN1(HVCN1),LOC101792081(LOC101792081),LOC101802682(LOC101802682),PFKL(PFKL)
BP	GO:0071216	cellular response to biotic stimulus	6	2	8	206	0.0310093	0.359745	CX3CR1(CX3CR1),IL10(IL10),LOC101799803(LOC101799803),LOC101803350(LOC101803350),LOC110351185(LOC110351185),TFPI(TFPI)	CD180(CD180),LOC101792081(LOC101792081)
BP	GO:0002757	immune response-activating signal transduction	11	1	12	367	0.0312799	0.359745	CD79B(CD79B),GATA3(GATA3),LOC101799803(LOC101799803),LOC106019440(LOC106019440),LOC110351185(LOC110351185),LOC119715259(LOC119715259),LOC119717029(LOC119717029),LOC119717042(LOC119717042),SKAP1(SKAP1),THEMIS2(THEMIS2),UBASH3A(UBASH3A)	CD180(CD180)
BP	GO:0006821	chloride transport	3	2	5	99	0.0316382	0.359745	ANO4(ANO4),ANO6(ANO6),LOC101796470(LOC101796470)	GLRA1(GLRA1),SLC26A8(SLC26A8)
BP	GO:0015701	bicarbonate transport	2	1	3	39	0.0316973	0.359745	CA4(CA4),LOC101796470(LOC101796470)	SLC26A8(SLC26A8)
BP	GO:0030049	muscle filament sliding	1	2	3	39	0.0316973	0.359745	MYBPC3(MYBPC3)	ACTA1(ACTA1),LOC119714295(LOC119714295)
BP	GO:0060100	positive regulation of phagocytosis, engulfment	2	1	3	39	0.0316973	0.359745	ANO6(ANO6),LOC101799803(LOC101799803)	PPARG(PPARG)
BP	GO:0090342	regulation of cell aging	2	1	3	39	0.0316973	0.359745	FOXM1(FOXM1),SLC30A10(SLC30A10)	HMGA2(HMGA2)
BP	GO:1905155	positive regulation of membrane invagination	2	1	3	39	0.0316973	0.359745	ANO6(ANO6),LOC101799803(LOC101799803)	PPARG(PPARG)
BP	GO:0006753	nucleoside phosphate metabolic process	3	15	18	629	0.0317574	0.359745	AK4(AK4),ENTPD8(ENTPD8),SLC5A8(SLC5A8)	ACLY(ACLY),DBI(DBI),ELOVL2(ELOVL2),ELOVL6(ELOVL6),ENPP1(ENPP1),FASN(FASN),GALE(GALE),HSD17B12(HSD17B12),NUDT1(NUDT1),PDE9A(PDE9A),PDHX(PDHX),PDK1(PDK1),PFKL(PFKL),PIPOX(PIPOX),SCD(SCD)
BP	GO:0002429	immune response-activating cell surface receptor signaling pathway	10	0	10	286	0.0320079	0.359745	CD79B(CD79B),GATA3(GATA3),LOC106019440(LOC106019440),LOC110351185(LOC110351185),LOC119715259(LOC119715259),LOC119717029(LOC119717029),LOC119717042(LOC119717042),SKAP1(SKAP1),THEMIS2(THEMIS2),UBASH3A(UBASH3A)	-
BP	GO:0002719	negative regulation of cytokine production involved in immune response	2	0	2	16	0.0320597	0.359745	IL10(IL10),LOC119713782(LOC119713782)	-
BP	GO:0006086	acetyl-CoA biosynthetic process from pyruvate	0	2	2	16	0.0320597	0.359745	-	PDHX(PDHX),PDK1(PDK1)
BP	GO:0010889	regulation of sequestering of triglyceride	0	2	2	16	0.0320597	0.359745	-	ABHD5(ABHD5),PPARG(PPARG)
BP	GO:0019755	one-carbon compound transport	2	0	2	16	0.0320597	0.359745	AQP4(AQP4),CA4(CA4)	-
BP	GO:0042535	positive regulation of tumor necrosis factor biosynthetic process	2	0	2	16	0.0320597	0.359745	LOC101799803(LOC101799803),LOC110351185(LOC110351185)	-
BP	GO:0048241	epinephrine transport	1	1	2	16	0.0320597	0.359745	PTGS1(PTGS1)	CRHR2(CRHR2)
BP	GO:0060263	regulation of respiratory burst	2	0	2	16	0.0320597	0.359745	JCHAIN(JCHAIN),LOC101799803(LOC101799803)	-
BP	GO:0010959	regulation of metal ion transport	5	7	12	369	0.0324161	0.359745	ADRB1(ADRB1),ANO6(ANO6),GJC2(GJC2),SCN3B(SCN3B),SLC30A10(SLC30A10)	CRHR2(CRHR2),DBI(DBI),GLRX(GLRX),KCNE3(KCNE3),KCNIP4(KCNIP4),LOC101799614(LOC101799614),LPAR3(LPAR3)
MF	GO:0005254	chloride channel activity	2	2	4	67	0.032477	0.359745	ANO4(ANO4),ANO6(ANO6)	GLRA1(GLRA1),SLC26A8(SLC26A8)
MF	GO:0005504	fatty acid binding	0	3	3	39	0.0327263	0.359745	-	LOC101797580(LOC101797580),LOC101800226(LOC101800226),PPARG(PPARG)
MF	GO:0051371	muscle alpha-actinin binding	1	1	2	16	0.0328205	0.359745	MYBPC3(MYBPC3)	PKD2L1(PKD2L1)
BP	GO:0033993	response to lipid	14	13	27	1053	0.0341367	0.359745	CA4(CA4),CPN1(CPN1),CX3CR1(CX3CR1),IL10(IL10),LOC101799803(LOC101799803),LOC101801058(LOC101801058),LOC101803350(LOC101803350),LOC110351185(LOC110351185),NLRC3(NLRC3),PTGS1(PTGS1),SDC1(SDC1),TACR1(TACR1),TFPI(TFPI),WNT9A(WNT9A)	ACTA1(ACTA1),CASP6(CASP6),CD180(CD180),CPS1(CPS1),CRHR2(CRHR2),GLRX(GLRX),HMGA2(HMGA2),LOC101792081(LOC101792081),LOC101797580(LOC101797580),LOC101800226(LOC101800226),NEFM(NEFM),PPARG(PPARG),SCD(SCD)
BP	GO:0009914	hormone transport	5	8	13	415	0.034496	0.359745	GATA3(GATA3),PTGS1(PTGS1),SLCO4A1(SLCO4A1),SYT7(SYT7),TACR1(TACR1)	BHLHA15(BHLHA15),CRHR2(CRHR2),GLRX(GLRX),HMGA2(HMGA2),LOC101795719(LOC101795719),NELL2(NELL2),PFKL(PFKL),PPARG(PPARG)
BP	GO:0032496	response to lipopolysaccharide	7	4	11	331	0.0346644	0.359745	CX3CR1(CX3CR1),IL10(IL10),LOC101799803(LOC101799803),LOC101803350(LOC101803350),LOC110351185(LOC110351185),NLRC3(NLRC3),TFPI(TFPI)	CD180(CD180),CPS1(CPS1),LOC101792081(LOC101792081),LOC101800226(LOC101800226)
BP	GO:0002277	myeloid dendritic cell activation involved in immune response	1	0	1	2	0.0352443	0.359745	LOC119713782(LOC119713782)	-
BP	GO:0002543	activation of blood coagulation via clotting cascade	1	0	1	2	0.0352443	0.359745	ANO6(ANO6)	-
BP	GO:0002545	chronic inflammatory response to non-antigenic stimulus	1	0	1	2	0.0352443	0.359745	CX3CR1(CX3CR1)	-
BP	GO:0002880	regulation of chronic inflammatory response to non-antigenic stimulus	1	0	1	2	0.0352443	0.359745	CX3CR1(CX3CR1)	-
BP	GO:0006203	dGTP catabolic process	0	1	1	2	0.0352443	0.359745	-	NUDT1(NUDT1)
BP	GO:0006948	induction by virus of host cell-cell fusion	1	0	1	2	0.0352443	0.359745	SDC1(SDC1)	-
BP	GO:0015882	L-ascorbic acid transmembrane transport	1	0	1	2	0.0352443	0.359745	SLC23A1(SLC23A1)	-
BP	GO:0016128	phytosteroid metabolic process	0	1	1	2	0.0352443	0.359745	-	ERG28(ERG28)
BP	GO:0016129	phytosteroid biosynthetic process	0	1	1	2	0.0352443	0.359745	-	ERG28(ERG28)
BP	GO:0019477	L-lysine catabolic process	0	1	1	2	0.0352443	0.359745	-	PIPOX(PIPOX)
BP	GO:0021577	hindbrain structural organization	1	0	1	2	0.0352443	0.359745	DAB1(DAB1)	-
BP	GO:0021589	cerebellum structural organization	1	0	1	2	0.0352443	0.359745	DAB1(DAB1)	-
BP	GO:0021812	neuronal-glial interaction involved in cerebral cortex radial glia guided migration	1	0	1	2	0.0352443	0.359745	DAB1(DAB1)	-
BP	GO:0030505	inorganic diphosphate transport	0	1	1	2	0.0352443	0.359745	-	ENPP1(ENPP1)
BP	GO:0032218	riboflavin transport	0	1	1	2	0.0352443	0.359745	-	LOC101794114(LOC101794114)
BP	GO:0032741	positive regulation of interleukin-18 production	1	0	1	2	0.0352443	0.359745	LOC110351185(LOC110351185)	-
BP	GO:0033316	meiotic spindle assembly checkpoint	1	0	1	2	0.0352443	0.359745	TTK(TTK)	-
BP	GO:0034395	regulation of transcription from RNA polymerase II promoter in response to iron	1	0	1	2	0.0352443	0.359745	HRG(HRG)	-
BP	GO:0035611	protein branching point deglutamylation	1	0	1	2	0.0352443	0.359745	LOC101790953(LOC101790953)	-
BP	GO:0042091	interleukin-10 biosynthetic process	1	0	1	2	0.0352443	0.359745	IRF4(IRF4)	-
BP	GO:0042783	evasion of host immune response	1	0	1	2	0.0352443	0.359745	LOC110351185(LOC110351185)	-
BP	GO:0042892	chloramphenicol transmembrane transport	1	0	1	2	0.0352443	0.359745	LOC110351185(LOC110351185)	-
BP	GO:0043503	skeletal muscle fiber adaptation	0	1	1	2	0.0352443	0.359745	-	ACTA1(ACTA1)
BP	GO:0044416	induction by symbiont of host defense response	1	0	1	2	0.0352443	0.359745	LOC110351185(LOC110351185)	-
BP	GO:0044779	meiotic spindle checkpoint	1	0	1	2	0.0352443	0.359745	TTK(TTK)	-
BP	GO:0045074	regulation of interleukin-10 biosynthetic process	1	0	1	2	0.0352443	0.359745	IRF4(IRF4)	-
BP	GO:0045355	negative regulation of interferon-alpha biosynthetic process	1	0	1	2	0.0352443	0.359745	IL10(IL10)	-
BP	GO:0045366	regulation of interleukin-13 biosynthetic process	1	0	1	2	0.0352443	0.359745	IRF4(IRF4)	-
BP	GO:0045368	positive regulation of interleukin-13 biosynthetic process	1	0	1	2	0.0352443	0.359745	IRF4(IRF4)	-
BP	GO:0045869	negative regulation of single stranded viral RNA replication via double stranded DNA intermediate	0	1	1	2	0.0352443	0.359745	-	HMGA2(HMGA2)
BP	GO:0046440	L-lysine metabolic process	0	1	1	2	0.0352443	0.359745	-	PIPOX(PIPOX)
BP	GO:0048627	myoblast development	1	0	1	2	0.0352443	0.359745	SDC1(SDC1)	-
BP	GO:0051659	maintenance of mitochondrion location	0	1	1	2	0.0352443	0.359745	-	LOC101797580(LOC101797580)
BP	GO:0052031	modulation by symbiont of host defense response	1	0	1	2	0.0352443	0.359745	LOC110351185(LOC110351185)	-
BP	GO:0052063	induction by symbiont of defense-related host nitric oxide production	1	0	1	2	0.0352443	0.359745	LOC110351185(LOC110351185)	-
BP	GO:0052163	symbiont defense to host-produced nitric oxide	1	0	1	2	0.0352443	0.359745	LOC110351185(LOC110351185)	-
BP	GO:0052553	modulation by symbiont of host immune response	1	0	1	2	0.0352443	0.359745	LOC110351185(LOC110351185)	-
BP	GO:0052559	induction by symbiont of host immune response	1	0	1	2	0.0352443	0.359745	LOC110351185(LOC110351185)	-
BP	GO:0060010	Sertoli cell fate commitment	0	1	1	2	0.0352443	0.359745	-	LOC101792081(LOC101792081)
BP	GO:0060302	negative regulation of cytokine activity	1	0	1	2	0.0352443	0.359745	IL10(IL10)	-
BP	GO:0060354	negative regulation of cell adhesion molecule production	1	0	1	2	0.0352443	0.359745	AQP4(AQP4)	-
BP	GO:0060995	cell-cell signaling involved in kidney development	1	0	1	2	0.0352443	0.359745	GATA3(GATA3)	-
BP	GO:0061289	Wnt signaling pathway involved in kidney development	1	0	1	2	0.0352443	0.359745	GATA3(GATA3)	-
BP	GO:0061290	canonical Wnt signaling pathway involved in metanephric kidney development	1	0	1	2	0.0352443	0.359745	GATA3(GATA3)	-
BP	GO:0061336	cell morphogenesis involved in Malpighian tubule morphogenesis	0	1	1	2	0.0352443	0.359745	-	CRB2(CRB2)
BP	GO:0070904	transepithelial L-ascorbic acid transport	1	0	1	2	0.0352443	0.359745	SLC23A1(SLC23A1)	-
BP	GO:0071399	cellular response to linoleic acid	0	1	1	2	0.0352443	0.359745	-	LOC101800226(LOC101800226)
BP	GO:0072204	cell-cell signaling involved in metanephros development	1	0	1	2	0.0352443	0.359745	GATA3(GATA3)	-
BP	GO:0090119	vesicle-mediated cholesterol transport	1	0	1	2	0.0352443	0.359745	SYT7(SYT7)	-
BP	GO:0090242	retinoic acid receptor signaling pathway involved in somitogenesis	1	0	1	2	0.0352443	0.359745	LOC101801058(LOC101801058)	-
BP	GO:0090402	oncogene-induced cell senescence	0	1	1	2	0.0352443	0.359745	-	HMGA2(HMGA2)
BP	GO:0097037	heme export	1	0	1	2	0.0352443	0.359745	HRG(HRG)	-
BP	GO:0097477	lateral motor column neuron migration	1	0	1	2	0.0352443	0.359745	DAB1(DAB1)	-
BP	GO:0097532	stress response to acid chemical	1	0	1	2	0.0352443	0.359745	KLF2(KLF2)	-
BP	GO:0097533	cellular stress response to acid chemical	1	0	1	2	0.0352443	0.359745	KLF2(KLF2)	-
BP	GO:0098713	leucine import across plasma membrane	1	0	1	2	0.0352443	0.359745	LOC101800982(LOC101800982)	-
BP	GO:0106135	negative regulation of cardiac muscle cell contraction	0	1	1	2	0.0352443	0.359745	-	KCNE3(KCNE3)
BP	GO:0150018	basal dendrite development	0	1	1	2	0.0352443	0.359745	-	SEMA3A(SEMA3A)
BP	GO:0150019	basal dendrite morphogenesis	0	1	1	2	0.0352443	0.359745	-	SEMA3A(SEMA3A)
BP	GO:0150020	basal dendrite arborization	0	1	1	2	0.0352443	0.359745	-	SEMA3A(SEMA3A)
BP	GO:1903699	tarsal gland development	0	1	1	2	0.0352443	0.359745	-	SCD(SCD)
BP	GO:1903764	regulation of potassium ion export across plasma membrane	0	1	1	2	0.0352443	0.359745	-	KCNE3(KCNE3)
BP	GO:1903801	L-leucine import across plasma membrane	1	0	1	2	0.0352443	0.359745	LOC101800982(LOC101800982)	-
BP	GO:1903946	negative regulation of ventricular cardiac muscle cell action potential	0	1	1	2	0.0352443	0.359745	-	KCNE3(KCNE3)
BP	GO:1903964	monounsaturated fatty acid metabolic process	0	1	1	2	0.0352443	0.359745	-	SCD(SCD)
BP	GO:1903966	monounsaturated fatty acid biosynthetic process	0	1	1	2	0.0352443	0.359745	-	SCD(SCD)
BP	GO:1905277	negative regulation of epithelial tube formation	1	0	1	2	0.0352443	0.359745	GATA3(GATA3)	-
BP	GO:1990167	protein K27-linked deubiquitination	0	1	1	2	0.0352443	0.359745	-	OTUD3(OTUD3)
BP	GO:1990926	short-term synaptic potentiation	1	0	1	2	0.0352443	0.359745	SYT7(SYT7)	-
BP	GO:1990927	calcium ion regulated lysosome exocytosis	1	0	1	2	0.0352443	0.359745	SYT7(SYT7)	-
BP	GO:2000293	negative regulation of defecation	0	1	1	2	0.0352443	0.359745	-	CRHR2(CRHR2)
BP	GO:2000349	negative regulation of CD40 signaling pathway	1	0	1	2	0.0352443	0.359745	LOC119713782(LOC119713782)	-
BP	GO:2001287	negative regulation of caveolin-mediated endocytosis	1	0	1	2	0.0352443	0.359745	UNC119(UNC119)	-
BP	GO:0050900	leukocyte migration	11	0	11	332	0.0353127	0.359745	ANO6(ANO6),CX3CR1(CX3CR1),GATA3(GATA3),IL10(IL10),JCHAIN(JCHAIN),LOC101799803(LOC101799803),LOC110351185(LOC110351185),LOC119713019(LOC119713019),LOC119713782(LOC119713782),SDC1(SDC1),TACR1(TACR1)	-
BP	GO:1904062	regulation of cation transmembrane transport	5	5	10	291	0.0354006	0.359745	ADRB1(ADRB1),ANO6(ANO6),ATP4A(ATP4A),GJC2(GJC2),SCN3B(SCN3B)	DBI(DBI),GLRX(GLRX),KCNE3(KCNE3),KCNIP4(KCNIP4),LOC101799614(LOC101799614)
BP	GO:0002700	regulation of production of molecular mediator of immune response	6	0	6	137	0.0355962	0.359745	GATA3(GATA3),IL10(IL10),LOC106019440(LOC106019440),LOC110351185(LOC110351185),LOC119713782(LOC119713782),MAP3K15(MAP3K15)	-
BP	GO:0051047	positive regulation of secretion	11	5	16	548	0.0356127	0.359745	ADRB1(ADRB1),GATA3(GATA3),IL10(IL10),LOC110351185(LOC110351185),LOC119713782(LOC119713782),LOC119715259(LOC119715259),LOC119717029(LOC119717029),LOC119717042(LOC119717042),SDC1(SDC1),SYT7(SYT7),TACR1(TACR1)	BHLHA15(BHLHA15),CRHR2(CRHR2),GLRX(GLRX),NELL2(NELL2),PPARG(PPARG)
MF	GO:0020037	heme binding	3	1	4	69	0.0356406	0.359745	HRG(HRG),LOC101801058(LOC101801058),PTGS1(PTGS1)	LOC101792317(LOC101792317)
MF	GO:0003872	6-phosphofructokinase activity	0	1	1	2	0.0357005	0.359745	-	PFKL(PFKL)
MF	GO:0003882	CDP-diacylglycerol-serine O-phosphatidyltransferase activity	0	1	1	2	0.0357005	0.359745	-	PTDSS2(PTDSS2)
MF	GO:0004087	carbamoyl-phosphate synthase (ammonia) activity	0	1	1	2	0.0357005	0.359745	-	CPS1(CPS1)
MF	GO:0004088	carbamoyl-phosphate synthase (glutamine-hydrolyzing) activity	0	1	1	2	0.0357005	0.359745	-	CPS1(CPS1)
MF	GO:0004666	prostaglandin-endoperoxide synthase activity	1	0	1	2	0.0357005	0.359745	PTGS1(PTGS1)	-
MF	GO:0005353	fructose transmembrane transporter activity	1	0	1	2	0.0357005	0.359745	LOC101804741(LOC101804741)	-
MF	GO:0008520	L-ascorbate:sodium symporter activity	1	0	1	2	0.0357005	0.359745	SLC23A1(SLC23A1)	-
MF	GO:0015056	corticotrophin-releasing factor receptor activity	0	1	1	2	0.0357005	0.359745	-	CRHR2(CRHR2)
MF	GO:0015229	L-ascorbic acid transmembrane transporter activity	1	0	1	2	0.0357005	0.359745	SLC23A1(SLC23A1)	-
MF	GO:0015288	porin activity	1	0	1	2	0.0357005	0.359745	AQP4(AQP4)	-
MF	GO:0019153	protein-disulfide reductase (glutathione) activity	0	1	1	2	0.0357005	0.359745	-	GLRX(GLRX)
MF	GO:0019862	IgA binding	1	0	1	2	0.0357005	0.359745	JCHAIN(JCHAIN)	-
MF	GO:0030977	taurine binding	0	1	1	2	0.0357005	0.359745	-	GLRA1(GLRA1)
MF	GO:0032217	riboflavin transmembrane transporter activity	0	1	1	2	0.0357005	0.359745	-	LOC101794114(LOC101794114)
MF	GO:0035500	MH2 domain binding	0	1	1	2	0.0357005	0.359745	-	HMGA2(HMGA2)
MF	GO:0042015	interleukin-20 binding	0	1	1	2	0.0357005	0.359745	-	IL20RA(IL20RA)
MF	GO:0043210	alkanesulfonate binding	0	1	1	2	0.0357005	0.359745	-	GLRA1(GLRA1)
MF	GO:0043404	corticotropin-releasing hormone receptor activity	0	1	1	2	0.0357005	0.359745	-	CRHR2(CRHR2)
MF	GO:0046899	nucleoside triphosphate adenylate kinase activity	1	0	1	2	0.0357005	0.359745	AK4(AK4)	-
MF	GO:0050196	[phosphorylase] phosphatase activity	1	0	1	2	0.0357005	0.359745	PPP1R3C(PPP1R3C)	-
MF	GO:0070095	fructose-6-phosphate binding	0	1	1	2	0.0357005	0.359745	-	PFKL(PFKL)
MF	GO:0070890	sodium-dependent L-ascorbate transmembrane transporter activity	1	0	1	2	0.0357005	0.359745	SLC23A1(SLC23A1)	-
MF	GO:0080132	fatty acid alpha-hydroxylase activity	0	1	1	2	0.0357005	0.359745	-	PEDS1(PEDS1)
BP	GO:0046470	phosphatidylcholine metabolic process	0	4	4	70	0.0358722	0.359745	-	DBI(DBI),LOC101795049(LOC101795049),LOC106015962(LOC106015962),MBOAT2(MBOAT2)
BP	GO:0071300	cellular response to retinoic acid	2	2	4	70	0.0358722	0.359745	LOC101801058(LOC101801058),WNT9A(WNT9A)	LOC101792081(LOC101792081),PPARG(PPARG)
BP	GO:0002281	macrophage activation involved in immune response	2	0	2	17	0.035916	0.359745	CX3CR1(CX3CR1),LOC101799803(LOC101799803)	-
BP	GO:0006978	DNA damage response, signal transduction by p53 class mediator resulting in transcription of p21 class mediator	2	0	2	17	0.035916	0.359745	FOXM1(FOXM1),RBM38(RBM38)	-
BP	GO:0032490	detection of molecule of bacterial origin	2	0	2	17	0.035916	0.359745	LOC101799803(LOC101799803),LOC110351185(LOC110351185)	-
BP	GO:0032717	negative regulation of interleukin-8 production	2	0	2	17	0.035916	0.359745	IL10(IL10),LOC101799803(LOC101799803)	-
BP	GO:0035743	CD4-positive, alpha-beta T cell cytokine production	2	0	2	17	0.035916	0.359745	GATA3(GATA3),LOC119713782(LOC119713782)	-
BP	GO:0051295	establishment of meiotic spindle localization	1	1	2	17	0.035916	0.359745	ASPM(ASPM)	FMN2(FMN2)
BP	GO:1902001	fatty acid transmembrane transport	1	1	2	17	0.035916	0.359745	CPT1B(CPT1B)	LOC101793166(LOC101793166)
BP	GO:1904706	negative regulation of vascular smooth muscle cell proliferation	1	1	2	17	0.035916	0.359745	IL10(IL10)	PPARG(PPARG)
BP	GO:2000353	positive regulation of endothelial cell apoptotic process	2	0	2	17	0.035916	0.359745	ANO6(ANO6),COL18A1(COL18A1)	-
BP	GO:0032459	regulation of protein oligomerization	1	2	3	41	0.0360366	0.359745	JCHAIN(JCHAIN)	LOC101791537(LOC101791537),LOC101799614(LOC101799614)
BP	GO:0032941	secretion by tissue	2	1	3	41	0.0360366	0.359745	ADRB1(ADRB1),TACR1(TACR1)	DBI(DBI)
BP	GO:0033275	actin-myosin filament sliding	1	2	3	41	0.0360366	0.359745	MYBPC3(MYBPC3)	ACTA1(ACTA1),LOC119714295(LOC119714295)
BP	GO:0045540	regulation of cholesterol biosynthetic process	0	3	3	41	0.0360366	0.359745	-	ELOVL6(ELOVL6),FASN(FASN),SCD(SCD)
BP	GO:0106118	regulation of sterol biosynthetic process	0	3	3	41	0.0360366	0.359745	-	ELOVL6(ELOVL6),FASN(FASN),SCD(SCD)
BP	GO:1901031	regulation of response to reactive oxygen species	1	2	3	41	0.0360366	0.359745	IL10(IL10)	GLRX(GLRX),HSPH1(HSPH1)
CC	GO:0005945	6-phosphofructokinase complex	0	1	1	2	0.0361609	0.359745	-	PFKL(PFKL)
CC	GO:0061474	phagolysosome membrane	1	0	1	2	0.0361609	0.359745	HRG(HRG)	-
CC	GO:0097124	cyclin A2-CDK2 complex	1	0	1	2	0.0361609	0.359745	CCNA2(CCNA2)	-
BP	GO:0006885	regulation of pH	4	1	5	103	0.0366136	0.362128	ATP4A(ATP4A),CA4(CA4),LOC101796470(LOC101796470),SLC9A2(SLC9A2)	SLC26A8(SLC26A8)
BP	GO:0030098	lymphocyte differentiation	11	1	12	376	0.0366267	0.362128	CD79B(CD79B),GATA3(GATA3),IL10(IL10),IRF4(IRF4),LOC101799014(LOC101799014),LOC106019440(LOC106019440),LOC119713782(LOC119713782),LOC119715259(LOC119715259),LOC119715605(LOC119715605),LOC119717029(LOC119717029),LOC119717042(LOC119717042)	LOC101792081(LOC101792081)
BP	GO:0002696	positive regulation of leukocyte activation	9	2	11	334	0.0366348	0.362128	GATA3(GATA3),IL10(IL10),LOC101799803(LOC101799803),LOC106019440(LOC106019440),LOC119713019(LOC119713019),LOC119713782(LOC119713782),LOC119715259(LOC119715259),LOC119715605(LOC119715605),TACR1(TACR1)	HSPH1(HSPH1),LOC101792081(LOC101792081)
BP	GO:0046883	regulation of hormone secretion	3	8	11	334	0.0366348	0.362128	PTGS1(PTGS1),SYT7(SYT7),TACR1(TACR1)	BHLHA15(BHLHA15),CRHR2(CRHR2),GLRX(GLRX),HMGA2(HMGA2),LOC101795719(LOC101795719),NELL2(NELL2),PFKL(PFKL),PPARG(PPARG)
BP	GO:0007155	cell adhesion	20	10	30	1205	0.0368406	0.36358	ADAM22(ADAM22),BOC(BOC),CX3CR1(CX3CR1),DAB1(DAB1),GATA3(GATA3),HRG(HRG),IL10(IL10),KIF26B(KIF26B),LOC101798985(LOC101798985),LOC106019440(LOC106019440),LOC119713019(LOC119713019),LOC119713782(LOC119713782),LOC119715259(LOC119715259),LOC119717029(LOC119717029),LOC119717042(LOC119717042),SDC1(SDC1),SKAP1(SKAP1),TGM2(TGM2),THEMIS2(THEMIS2),TINAG(TINAG)	CERCAM(CERCAM),CNTNAP5(CNTNAP5),HSD17B12(HSD17B12),HSPH1(HSPH1),LOC101792081(LOC101792081),LOC101796127(LOC101796127),PKHD1(PKHD1),ROBO2(ROBO2),TENM3(TENM3),VMP1(VMP1)
BP	GO:0002791	regulation of peptide secretion	9	7	16	551	0.0371436	0.365986	ADRB1(ADRB1),GATA3(GATA3),IL10(IL10),LOC110351185(LOC110351185),LOC119713782(LOC119713782),LOC119715259(LOC119715259),LOC119717029(LOC119717029),LOC119717042(LOC119717042),SYT7(SYT7)	BHLHA15(BHLHA15),CRHR2(CRHR2),GLRX(GLRX),HMGA2(HMGA2),LOC101795719(LOC101795719),PFKL(PFKL),PPARG(PPARG)
CC	GO:0030667	secretory granule membrane	7	2	9	247	0.037559	0.369489	ANO6(ANO6),CA4(CA4),LOC101804741(LOC101804741),LOC106019440(LOC106019440),LOC110351185(LOC110351185),LOC119713019(LOC119713019),MME(MME)	HVCN1(HVCN1),LOC101802682(LOC101802682)
BP	GO:0098661	inorganic anion transmembrane transport	3	2	5	104	0.0379284	0.37253	ANO4(ANO4),ANO6(ANO6),LOC101796470(LOC101796470)	GLRA1(GLRA1),SLC26A8(SLC26A8)
BP	GO:0035592	establishment of protein localization to extracellular region	11	7	18	643	0.0381558	0.373948	ADRB1(ADRB1),DIAPH3(DIAPH3),GATA3(GATA3),IL10(IL10),LOC110351185(LOC110351185),LOC119713782(LOC119713782),LOC119715259(LOC119715259),LOC119717029(LOC119717029),LOC119717042(LOC119717042),SYT7(SYT7),TINAG(TINAG)	CRHR2(CRHR2),GLRX(GLRX),LOC101795719(LOC101795719),LTBP2(LTBP2),PFKL(PFKL),PPARG(PPARG),VMP1(VMP1)
BP	GO:0001990	regulation of systemic arterial blood pressure by hormone	3	0	3	42	0.0383149	0.373948	ADRB1(ADRB1),MME(MME),TACR1(TACR1)	-
BP	GO:0032633	interleukin-4 production	2	1	3	42	0.0383149	0.373948	GATA3(GATA3),IRF4(IRF4)	LOC101792081(LOC101792081)
BP	GO:0048255	mRNA stabilization	3	0	3	42	0.0383149	0.373948	RBM38(RBM38),TENT5A(TENT5A),TENT5C(TENT5C)	-
BP	GO:0001819	positive regulation of cytokine production	9	4	13	422	0.0386371	0.375906	GATA3(GATA3),IL10(IL10),IRF4(IRF4),LOC101799803(LOC101799803),LOC110351185(LOC110351185),LOC119713782(LOC119713782),LOC119715259(LOC119715259),LOC119717029(LOC119717029),LOC119717042(LOC119717042)	CRHR2(CRHR2),LOC101792081(LOC101792081),LOC119716568(LOC119716568),ZBTB16(ZBTB16)
BP	GO:0002275	myeloid cell activation involved in immune response	9	4	13	422	0.0386371	0.375906	ANO6(ANO6),CX3CR1(CX3CR1),LOC101799803(LOC101799803),LOC101804741(LOC101804741),LOC106019440(LOC106019440),LOC110351185(LOC110351185),LOC119713019(LOC119713019),LOC119713782(LOC119713782),MME(MME)	ACLY(ACLY),HVCN1(HVCN1),LOC101802682(LOC101802682),PFKL(PFKL)
BP	GO:0007600	sensory perception	11	7	18	645	0.0391419	0.380218	ADRB1(ADRB1),AQP4(AQP4),ASIC3(ASIC3),COL18A1(COL18A1),DIAPH3(DIAPH3),IL10(IL10),MME(MME),PTGS1(PTGS1),SCN3B(SCN3B),TACR1(TACR1),UNC119(UNC119)	ABLIM1(ABLIM1),CRHR2(CRHR2),GLRA1(GLRA1),LOC101794114(LOC101794114),LOC101799614(LOC101799614),PKD2L1(PKD2L1),TENM3(TENM3)
BP	GO:0010038	response to metal ion	5	8	13	423	0.0392564	0.380516	CPT1B(CPT1B),HRG(HRG),SDC1(SDC1),SLC30A10(SLC30A10),SYT7(SYT7)	ACTA1(ACTA1),CASP6(CASP6),CPS1(CPS1),GLRA1(GLRA1),HVCN1(HVCN1),NUDT1(NUDT1),PPARG(PPARG),SLC41A1(SLC41A1)
MF	GO:0043168	anion binding	8	26	34	1393	0.0392957	0.380516	DAB1(DAB1),DIAPH3(DIAPH3),HRG(HRG),LOC101801058(LOC101801058),LOC106019440(LOC106019440),MYOF(MYOF),SYT7(SYT7),TGM2(TGM2)	ABCD4(ABCD4),ACLY(ACLY),ACTA1(ACTA1),CPS1(CPS1),DBI(DBI),ENPP1(ENPP1),FASN(FASN),GLRA1(GLRA1),HSD17B12(HSD17B12),LIPI(LIPI),LOC101792081(LOC101792081),LOC101794114(LOC101794114),LOC101795049(LOC101795049),LOC101797580(LOC101797580),LOC101800226(LOC101800226),LOC101804800(LOC101804800),LOC113844272(LOC113844272),LPAR3(LPAR3),NCEH1(NCEH1),NELL2(NELL2),PCSK6(PCSK6),PDK1(PDK1),PFKL(PFKL),PPARG(PPARG)…
BP	GO:0045017	glycerolipid biosynthetic process	0	9	9	256	0.0395782	0.381385	-	ABHD5(ABHD5),FASN(FASN),FGF22(FGF22),LIPI(LIPI),LOC101793166(LOC101793166),LOC101795049(LOC101795049),MTMR7(MTMR7),PTDSS2(PTDSS2),SELENOI(SELENOI)
MF	GO:0008237	metallopeptidase activity	5	1	6	139	0.0397321	0.381385	ADAM22(ADAM22),CPN1(CPN1),LOC101790953(LOC101790953),LOC101791193(LOC101791193),MME(MME)	LOC101791537(LOC101791537)
BP	GO:0008217	regulation of blood pressure	5	2	7	178	0.0398762	0.381385	ADRB1(ADRB1),LOC101804741(LOC101804741),MME(MME),PTGS1(PTGS1),TACR1(TACR1)	CRHR2(CRHR2),PPARG(PPARG)
BP	GO:0042542	response to hydrogen peroxide	4	3	7	178	0.0398762	0.381385	IL10(IL10),KLF2(KLF2),LOC119714326(LOC119714326),SDC1(SDC1)	CASP6(CASP6),GLRX(GLRX),HSPH1(HSPH1)
BP	GO:0002523	leukocyte migration involved in inflammatory response	2	0	2	18	0.0399411	0.381385	LOC101799803(LOC101799803),LOC119713782(LOC119713782)	-
BP	GO:0031953	negative regulation of protein autophosphorylation	1	1	2	18	0.0399411	0.381385	LOC106019440(LOC106019440)	ENPP1(ENPP1)
BP	GO:0042045	epithelial fluid transport	0	2	2	18	0.0399411	0.381385	-	CRB2(CRB2),DNAJC22(DNAJC22)
BP	GO:0042772	DNA damage response, signal transduction resulting in transcription	2	0	2	18	0.0399411	0.381385	FOXM1(FOXM1),RBM38(RBM38)	-
BP	GO:0060080	inhibitory postsynaptic potential	1	1	2	18	0.0399411	0.381385	ADRB1(ADRB1)	GLRA1(GLRA1)
BP	GO:0022610	biological adhesion	20	10	30	1214	0.0400603	0.381933	ADAM22(ADAM22),BOC(BOC),CX3CR1(CX3CR1),DAB1(DAB1),GATA3(GATA3),HRG(HRG),IL10(IL10),KIF26B(KIF26B),LOC101798985(LOC101798985),LOC106019440(LOC106019440),LOC119713019(LOC119713019),LOC119713782(LOC119713782),LOC119715259(LOC119715259),LOC119717029(LOC119717029),LOC119717042(LOC119717042),SDC1(SDC1),SKAP1(SKAP1),TGM2(TGM2),THEMIS2(THEMIS2),TINAG(TINAG)	CERCAM(CERCAM),CNTNAP5(CNTNAP5),HSD17B12(HSD17B12),HSPH1(HSPH1),LOC101792081(LOC101792081),LOC101796127(LOC101796127),PKHD1(PKHD1),ROBO2(ROBO2),TENM3(TENM3),VMP1(VMP1)
BP	GO:0036473	cell death in response to oxidative stress	2	3	5	106	0.040644	0.384517	IL10(IL10),LOC119714326(LOC119714326)	GLRX(GLRX),HSPH1(HSPH1),PDK1(PDK1)
BP	GO:0071692	protein localization to extracellular region	11	7	18	648	0.0406559	0.384517	ADRB1(ADRB1),DIAPH3(DIAPH3),GATA3(GATA3),IL10(IL10),LOC110351185(LOC110351185),LOC119713782(LOC119713782),LOC119715259(LOC119715259),LOC119717029(LOC119717029),LOC119717042(LOC119717042),SYT7(SYT7),TINAG(TINAG)	CRHR2(CRHR2),GLRX(GLRX),LOC101795719(LOC101795719),LTBP2(LTBP2),PFKL(PFKL),PPARG(PPARG),VMP1(VMP1)
BP	GO:0045777	positive regulation of blood pressure	2	1	3	43	0.040665	0.384517	ADRB1(ADRB1),TACR1(TACR1)	CRHR2(CRHR2)
BP	GO:0070207	protein homotrimerization	1	2	3	43	0.040665	0.384517	LOC119714326(LOC119714326)	NELL2(NELL2),PKD2L1(PKD2L1)
BP	GO:1903115	regulation of actin filament-based movement	2	1	3	43	0.040665	0.384517	ADRB1(ADRB1),MYBPC3(MYBPC3)	KCNE3(KCNE3)
MF	GO:0005229	intracellular calcium activated chloride channel activity	2	0	2	18	0.0408777	0.384517	ANO4(ANO4),ANO6(ANO6)	-
MF	GO:0022829	wide pore channel activity	2	0	2	18	0.0408777	0.384517	AQP4(AQP4),GJC2(GJC2)	-
MF	GO:0061778	intracellular chloride channel activity	2	0	2	18	0.0408777	0.384517	ANO4(ANO4),ANO6(ANO6)	-
BP	GO:0002367	cytokine production involved in immune response	4	0	4	73	0.0408914	0.384517	GATA3(GATA3),IL10(IL10),LOC110351185(LOC110351185),LOC119713782(LOC119713782)	-
BP	GO:0071396	cellular response to lipid	8	9	17	604	0.0414142	0.388841	CX3CR1(CX3CR1),IL10(IL10),LOC101799803(LOC101799803),LOC101801058(LOC101801058),LOC101803350(LOC101803350),LOC110351185(LOC110351185),TFPI(TFPI),WNT9A(WNT9A)	CD180(CD180),CPS1(CPS1),CRHR2(CRHR2),GLRX(GLRX),HMGA2(HMGA2),LOC101792081(LOC101792081),LOC101800226(LOC101800226),NEFM(NEFM),PPARG(PPARG)
MF	GO:0005272	sodium channel activity	2	1	3	43	0.0419606	0.392971	ASIC3(ASIC3),SCN3B(SCN3B)	PKD2L1(PKD2L1)
BP	GO:0001823	mesonephros development	3	2	5	107	0.0420449	0.392971	GATA3(GATA3),KIF26B(KIF26B),SDC1(SDC1)	LOC101792081(LOC101792081),ZBTB16(ZBTB16)
BP	GO:0042035	regulation of cytokine biosynthetic process	5	0	5	107	0.0420449	0.392971	GATA3(GATA3),IL10(IL10),IRF4(IRF4),LOC101799803(LOC101799803),LOC110351185(LOC110351185)	-
BP	GO:0051241	negative regulation of multicellular organismal process	21	13	34	1416	0.0422097	0.393915	ADRB1(ADRB1),AQP4(AQP4),ASPM(ASPM),CX3CR1(CX3CR1),DAB1(DAB1),GATA3(GATA3),HRG(HRG),IL10(IL10),KIF26B(KIF26B),KLF2(KLF2),LOC101799014(LOC101799014),LOC101799803(LOC101799803),LOC110351185(LOC110351185),LOC119713782(LOC119713782),LOC119715259(LOC119715259),LOC119717029(LOC119717029),LOC119717042(LOC119717042),NLRC3(NLRC3),TFPI(TFPI),UNC119(UNC119),WNT9A(WNT9A)	CRB2(CRB2),CRHR2(CRHR2),ENPP1(ENPP1),GLRA1(GLRA1),HMGA2(HMGA2),HS3ST2(HS3ST2),KCNE3(KCNE3),LOC101792081(LOC101792081),LOC101794114(LOC101794114),LOC101799614(LOC101799614),PPARG(PPARG),SEMA3A(SEMA3A),ZBTB16(ZBTB16)
MF	GO:0005319	lipid transporter activity	4	1	5	106	0.0424835	0.395872	ANO6(ANO6),ATP8B3(ATP8B3),SLC51A(SLC51A),SLC5A8(SLC5A8)	LOC101795049(LOC101795049)
BP	GO:0032642	regulation of chemokine production	4	0	4	74	0.0426487	0.396812	ACKR1(ACKR1),IL10(IL10),LOC101799803(LOC101799803),LOC110351185(LOC110351185)	-
BP	GO:0045861	negative regulation of proteolysis	7	2	9	260	0.0429659	0.397686	CHAC1(CHAC1),HRG(HRG),IL10(IL10),LOC101799014(LOC101799014),LOC119715605(LOC119715605),TFPI(TFPI),WNT9A(WNT9A)	CRB2(CRB2),LOC101802682(LOC101802682)
BP	GO:0001889	liver development	4	4	8	220	0.04305	0.397686	AK4(AK4),FOXM1(FOXM1),IL10(IL10),LOC101799803(LOC101799803)	CPS1(CPS1),ENPP1(ENPP1),LOC101792081(LOC101792081),LOC101797580(LOC101797580)
BP	GO:0032651	regulation of interleukin-1 beta production	3	0	3	44	0.0430864	0.397686	AQP4(AQP4),LOC110351185(LOC110351185),NLRC3(NLRC3)	-
BP	GO:2001024	negative regulation of response to drug	1	2	3	44	0.0430864	0.397686	IL10(IL10)	GLRX(GLRX),HSPH1(HSPH1)
BP	GO:0002790	peptide secretion	10	9	19	699	0.0432946	0.397686	ADRB1(ADRB1),DIAPH3(DIAPH3),GATA3(GATA3),IL10(IL10),LOC110351185(LOC110351185),LOC119713782(LOC119713782),LOC119715259(LOC119715259),LOC119717029(LOC119717029),LOC119717042(LOC119717042),SYT7(SYT7)	BHLHA15(BHLHA15),CRHR2(CRHR2),GLRX(GLRX),HMGA2(HMGA2),LOC101795719(LOC101795719),LTBP2(LTBP2),PFKL(PFKL),PPARG(PPARG),VMP1(VMP1)
BP	GO:0050886	endocrine process	4	1	5	108	0.0434748	0.397686	ADRB1(ADRB1),GATA3(GATA3),MME(MME),TACR1(TACR1)	CRHR2(CRHR2)
BP	GO:0002274	myeloid leukocyte activation	11	4	15	518	0.0436445	0.397686	ANO6(ANO6),CX3CR1(CX3CR1),IL10(IL10),IRF4(IRF4),LOC101799803(LOC101799803),LOC101804741(LOC101804741),LOC106019440(LOC106019440),LOC110351185(LOC110351185),LOC119713019(LOC119713019),LOC119713782(LOC119713782),MME(MME)	ACLY(ACLY),HVCN1(HVCN1),LOC101802682(LOC101802682),PFKL(PFKL)
BP	GO:0007435	salivary gland morphogenesis	4	2	6	144	0.0436635	0.397686	DIAPH3(DIAPH3),PAX7(PAX7),TGM2(TGM2),WNT9A(WNT9A)	CRB2(CRB2),SEMA3A(SEMA3A)
BP	GO:0032101	regulation of response to external stimulus	18	9	27	1078	0.0437124	0.397686	ANO6(ANO6),C7(C7),CPN1(CPN1),CX3CR1(CX3CR1),GATA3(GATA3),HRG(HRG),IL10(IL10),IRF4(IRF4),LOC101799803(LOC101799803),LOC110351185(LOC110351185),LOC119713782(LOC119713782),LOC119717029(LOC119717029),LOC119717042(LOC119717042),MAP3K15(MAP3K15),MME(MME),NLRC3(NLRC3),TFPI(TFPI),TGM2(TGM2)	CD180(CD180),FASN(FASN),IL22RA2(IL22RA2),LOC119716568(LOC119716568),PELI2(PELI2),PPARG(PPARG),PPEF1(PPEF1),ROBO2(ROBO2),SEMA3A(SEMA3A)
BP	GO:0071229	cellular response to acid chemical	3	5	8	221	0.0440134	0.397686	KLF2(KLF2),LOC101801058(LOC101801058),WNT9A(WNT9A)	CPS1(CPS1),GLRA1(GLRA1),LOC101792081(LOC101792081),LOC101800226(LOC101800226),PPARG(PPARG)
BP	GO:0001991	regulation of systemic arterial blood pressure by circulatory renin-angiotensin	2	0	2	19	0.0441277	0.397686	ADRB1(ADRB1),MME(MME)	-
BP	GO:0002468	dendritic cell antigen processing and presentation	2	0	2	19	0.0441277	0.397686	LOC119717029(LOC119717029),LOC119717042(LOC119717042)	-
BP	GO:0032366	intracellular sterol transport	1	1	2	19	0.0441277	0.397686	SYT7(SYT7)	PPARG(PPARG)
BP	GO:0032367	intracellular cholesterol transport	1	1	2	19	0.0441277	0.397686	SYT7(SYT7)	PPARG(PPARG)
BP	GO:0034389	lipid droplet organization	0	2	2	19	0.0441277	0.397686	-	CIDEC(CIDEC),LDAH(LDAH)
BP	GO:0051657	maintenance of organelle location	1	1	2	19	0.0441277	0.397686	ASPM(ASPM)	LOC101797580(LOC101797580)
BP	GO:0090280	positive regulation of calcium ion import	1	1	2	19	0.0441277	0.397686	ADRB1(ADRB1)	LOC101799614(LOC101799614)
BP	GO:1990845	adaptive thermogenesis	1	1	2	19	0.0441277	0.397686	ADRB1(ADRB1)	PPARG(PPARG)
MF	GO:0046906	tetrapyrrole binding	3	1	4	74	0.0443044	0.397686	HRG(HRG),LOC101801058(LOC101801058),PTGS1(PTGS1)	LOC101792317(LOC101792317)
MF	GO:0008324	cation transmembrane transporter activity	11	5	16	558	0.0446007	0.397686	ANO6(ANO6),ASIC3(ASIC3),ATP4A(ATP4A),KCNJ16(KCNJ16),LOC101796470(LOC101796470),SCN3B(SCN3B),SLC13A3(SLC13A3),SLC23A1(SLC23A1),SLC30A10(SLC30A10),SLC5A8(SLC5A8),SLC9A2(SLC9A2)	HVCN1(HVCN1),KCNE3(KCNE3),LOC101793413(LOC101793413),PKD2L1(PKD2L1),SLC41A1(SLC41A1)
CC	GO:0098590	plasma membrane region	15	13	28	1100	0.0449981	0.397686	AQP4(AQP4),ASPM(ASPM),ATP4A(ATP4A),CA4(CA4),CPN1(CPN1),DIAPH3(DIAPH3),GRID1(GRID1),LOC101804741(LOC101804741),MYOF(MYOF),SLC23A1(SLC23A1),SLC51A(SLC51A),SLC5A8(SLC5A8),SLC9A2(SLC9A2),SYT7(SYT7),TFPI(TFPI)	ABLIM1(ABLIM1),CLDND1(CLDND1),CRB2(CRB2),ENPP1(ENPP1),GLRA1(GLRA1),LOC101794195(LOC101794195),MTMR7(MTMR7),NBEA(NBEA),PKD2L1(PKD2L1),PKHD1(PKHD1),SLC3A1(SLC3A1),SLC41A1(SLC41A1),TENM3(TENM3)
MF	GO:0015145	monosaccharide transmembrane transporter activity	2	0	2	19	0.0451563	0.397686	LOC101804741(LOC101804741),SLC23A1(SLC23A1)	-
MF	GO:0016780	phosphotransferase activity, for other substituted phosphate groups	0	2	2	19	0.0451563	0.397686	-	PTDSS2(PTDSS2),SELENOI(SELENOI)
MF	GO:0036041	long-chain fatty acid binding	0	2	2	19	0.0451563	0.397686	-	LOC101800226(LOC101800226),PPARG(PPARG)
MF	GO:0090482	vitamin transmembrane transporter activity	1	1	2	19	0.0451563	0.397686	SLC23A1(SLC23A1)	LOC101794114(LOC101794114)
BP	GO:0042110	T cell activation	12	2	14	476	0.0451687	0.397686	CD8B(CD8B),GATA3(GATA3),IL10(IL10),IRF4(IRF4),LOC101799014(LOC101799014),LOC106019440(LOC106019440),LOC119713019(LOC119713019),LOC119713782(LOC119713782),LOC119715259(LOC119715259),LOC119717029(LOC119717029),LOC119717042(LOC119717042),NLRC3(NLRC3)	HSPH1(HSPH1),LOC101792081(LOC101792081)
BP	GO:0050867	positive regulation of cell activation	9	2	11	346	0.0453045	0.397686	GATA3(GATA3),IL10(IL10),LOC101799803(LOC101799803),LOC106019440(LOC106019440),LOC119713019(LOC119713019),LOC119713782(LOC119713782),LOC119715259(LOC119715259),LOC119715605(LOC119715605),TACR1(TACR1)	HSPH1(HSPH1),LOC101792081(LOC101792081)
BP	GO:0007628	adult walking behavior	1	2	3	45	0.0455784	0.397686	DAB1(DAB1)	GLRA1(GLRA1),SIM2(SIM2)
BP	GO:0019320	hexose catabolic process	0	3	3	45	0.0455784	0.397686	-	FUT9(FUT9),GALE(GALE),PFKL(PFKL)
BP	GO:0031663	lipopolysaccharide-mediated signaling pathway	2	1	3	45	0.0455784	0.397686	LOC101799803(LOC101799803),LOC110351185(LOC110351185)	CD180(CD180)
BP	GO:0050778	positive regulation of immune response	15	2	17	612	0.0458865	0.397686	C7(C7),CD79B(CD79B),CPN1(CPN1),GATA3(GATA3),HRG(HRG),LOC101799803(LOC101799803),LOC106019440(LOC106019440),LOC110351185(LOC110351185),LOC119715259(LOC119715259),LOC119717029(LOC119717029),LOC119717042(LOC119717042),MAP3K15(MAP3K15),SKAP1(SKAP1),THEMIS2(THEMIS2),UBASH3A(UBASH3A)	CD180(CD180),LOC101792081(LOC101792081)
BP	GO:0061008	hepaticobiliary system development	4	4	8	223	0.0459827	0.397686	AK4(AK4),FOXM1(FOXM1),IL10(IL10),LOC101799803(LOC101799803)	CPS1(CPS1),ENPP1(ENPP1),LOC101792081(LOC101792081),LOC101797580(LOC101797580)
CC	GO:0000788	nuclear nucleosome	1	1	2	19	0.0462388	0.397686	IRF4(IRF4)	LOC101804800(LOC101804800)
BP	GO:0032602	chemokine production	4	0	4	76	0.0462893	0.397686	ACKR1(ACKR1),IL10(IL10),LOC101799803(LOC101799803),LOC110351185(LOC110351185)	-
BP	GO:0033559	unsaturated fatty acid metabolic process	1	3	4	76	0.0462893	0.397686	PTGS1(PTGS1)	ELOVL2(ELOVL2),PPARG(PPARG),SCD(SCD)
BP	GO:0009593	detection of chemical stimulus	4	1	5	110	0.0464214	0.397686	LOC101799803(LOC101799803),LOC110351185(LOC110351185),SYT7(SYT7),TACR1(TACR1)	PKD2L1(PKD2L1)
BP	GO:0070301	cellular response to hydrogen peroxide	3	2	5	110	0.0464214	0.397686	IL10(IL10),KLF2(KLF2),LOC119714326(LOC119714326)	GLRX(GLRX),HSPH1(HSPH1)
BP	GO:0045926	negative regulation of growth	6	5	11	348	0.0468755	0.397686	ADRB1(ADRB1),HRG(HRG),IL10(IL10),LOC101799803(LOC101799803),LOC110351185(LOC110351185),UNC119(UNC119)	CRB2(CRB2),ENPP1(ENPP1),PPARG(PPARG),SCD(SCD),SEMA3A(SEMA3A)
BP	GO:0002764	immune response-regulating signaling pathway	11	1	12	391	0.0469292	0.397686	CD79B(CD79B),GATA3(GATA3),LOC101799803(LOC101799803),LOC106019440(LOC106019440),LOC110351185(LOC110351185),LOC119715259(LOC119715259),LOC119717029(LOC119717029),LOC119717042(LOC119717042),SKAP1(SKAP1),THEMIS2(THEMIS2),UBASH3A(UBASH3A)	CD180(CD180)
MF	GO:0031406	carboxylic acid binding	1	6	7	183	0.0476625	0.397686	LOC101801058(LOC101801058)	CPS1(CPS1),GLRA1(GLRA1),LOC101792081(LOC101792081),LOC101797580(LOC101797580),LOC101800226(LOC101800226),PPARG(PPARG)
BP	GO:0071392	cellular response to estradiol stimulus	1	2	3	46	0.0481403	0.397686	IL10(IL10)	GLRX(GLRX),NEFM(NEFM)
BP	GO:0090659	walking behavior	1	2	3	46	0.0481403	0.397686	DAB1(DAB1)	GLRA1(GLRA1),SIM2(SIM2)
BP	GO:0032612	interleukin-1 production	4	0	4	77	0.0481726	0.397686	AQP4(AQP4),IL10(IL10),LOC110351185(LOC110351185),NLRC3(NLRC3)	-
BP	GO:0045685	regulation of glial cell differentiation	2	2	4	77	0.0481726	0.397686	DAB1(DAB1),LOC110351185(LOC110351185)	HMGA2(HMGA2),PPARG(PPARG)
BP	GO:0046209	nitric oxide metabolic process	3	1	4	77	0.0481726	0.397686	IL10(IL10),KLF2(KLF2),LOC110351185(LOC110351185)	CPS1(CPS1)
CC	GO:0043204	perikaryon	1	5	6	144	0.0484524	0.397686	GJC2(GJC2)	CRHR2(CRHR2),KCNE3(KCNE3),NEFM(NEFM),NELL2(NELL2),PDE9A(PDE9A)
BP	GO:0031101	fin regeneration	2	0	2	20	0.0484689	0.397686	GATA3(GATA3),TTK(TTK)	-
BP	GO:0032461	positive regulation of protein oligomerization	1	1	2	20	0.0484689	0.397686	JCHAIN(JCHAIN)	LOC101791537(LOC101791537)
BP	GO:0042403	thyroid hormone metabolic process	2	0	2	20	0.0484689	0.397686	GATA3(GATA3),SLCO4A1(SLCO4A1)	-
BP	GO:0045476	nurse cell apoptotic process	0	2	2	20	0.0484689	0.397686	-	CIDEC(CIDEC),LOC101804173(LOC101804173)
BP	GO:0060456	positive regulation of digestive system process	2	0	2	20	0.0484689	0.397686	ADRB1(ADRB1),TACR1(TACR1)	-
BP	GO:0002237	response to molecule of bacterial origin	7	4	11	351	0.0493013	0.397686	CX3CR1(CX3CR1),IL10(IL10),LOC101799803(LOC101799803),LOC101803350(LOC101803350),LOC110351185(LOC110351185),NLRC3(NLRC3),TFPI(TFPI)	CD180(CD180),CPS1(CPS1),LOC101792081(LOC101792081),LOC101800226(LOC101800226)
BP	GO:0006909	phagocytosis	7	2	9	267	0.0493542	0.397686	ANO6(ANO6),LOC101799803(LOC101799803),LOC101800982(LOC101800982),LOC110351185(LOC110351185),LOC119713019(LOC119713019),SYT7(SYT7),TGM2(TGM2)	LOC101792081(LOC101792081),PPARG(PPARG)
MF	GO:0015643	toxic substance binding	0	2	2	20	0.0495919	0.397686	-	LOC101797580(LOC101797580),NEFM(NEFM)
BP	GO:0042742	defense response to bacterium	8	2	10	309	0.0496785	0.397686	IL10(IL10),JCHAIN(JCHAIN),LOC101799803(LOC101799803),LOC101800982(LOC101800982),LOC110351185(LOC110351185),LOC119717029(LOC119717029),LOC119717042(LOC119717042),MAP3K15(MAP3K15)	LOC101804173(LOC101804173),SCD(SCD)
BP	GO:0007431	salivary gland development	4	3	7	187	0.0497013	0.397686	DIAPH3(DIAPH3),PAX7(PAX7),TGM2(TGM2),WNT9A(WNT9A)	CRB2(CRB2),ROBO2(ROBO2),SEMA3A(SEMA3A)
BP	GO:0046879	hormone secretion	4	8	12	395	0.049984	0.397686	GATA3(GATA3),PTGS1(PTGS1),SYT7(SYT7),TACR1(TACR1)	BHLHA15(BHLHA15),CRHR2(CRHR2),GLRX(GLRX),HMGA2(HMGA2),LOC101795719(LOC101795719),NELL2(NELL2),PFKL(PFKL),PPARG(PPARG)
BP	GO:0031670	cellular response to nutrient	1	3	4	78	0.0500978	0.397686	LOC101801058(LOC101801058)	DBI(DBI),PPARG(PPARG),SCD(SCD)
BP	GO:0050766	positive regulation of phagocytosis	3	1	4	78	0.0500978	0.397686	ANO6(ANO6),LOC101799803(LOC101799803),LOC119713019(LOC119713019)	PPARG(PPARG)
BP	GO:0061035	regulation of cartilage development	1	3	4	78	0.0500978	0.397686	WNT9A(WNT9A)	LOC101792081(LOC101792081),LOC101800226(LOC101800226),ZBTB16(ZBTB16)
BP	GO:1904035	regulation of epithelial cell apoptotic process	4	0	4	78	0.0500978	0.397686	ANO6(ANO6),COL18A1(COL18A1),GATA3(GATA3),IL10(IL10)	-
BP	GO:2001057	reactive nitrogen species metabolic process	3	1	4	78	0.0500978	0.397686	IL10(IL10),KLF2(KLF2),LOC110351185(LOC110351185)	CPS1(CPS1)
BP	GO:0051235	maintenance of location	6	7	13	439	0.0501436	0.397686	ASPM(ASPM),DIAPH3(DIAPH3),IL10(IL10),LOC106019440(LOC106019440),SLC30A10(SLC30A10),TAF8(TAF8)	ABHD5(ABHD5),DBI(DBI),ENPP1(ENPP1),LDAH(LDAH),LOC101795719(LOC101795719),LOC101797580(LOC101797580),PPARG(PPARG)
BP	GO:0009117	nucleotide metabolic process	2	15	17	620	0.050695	0.397686	AK4(AK4),SLC5A8(SLC5A8)	ACLY(ACLY),DBI(DBI),ELOVL2(ELOVL2),ELOVL6(ELOVL6),ENPP1(ENPP1),FASN(FASN),GALE(GALE),HSD17B12(HSD17B12),NUDT1(NUDT1),PDE9A(PDE9A),PDHX(PDHX),PDK1(PDK1),PFKL(PFKL),PIPOX(PIPOX),SCD(SCD)
BP	GO:0044003	modulation by symbiont of host process	2	1	3	47	0.0507716	0.397686	LOC110351185(LOC110351185),SDC1(SDC1)	LOC101797580(LOC101797580)
BP	GO:0050873	brown fat cell differentiation	1	2	3	47	0.0507716	0.397686	ADRB1(ADRB1)	PPARG(PPARG),SCD(SCD)
BP	GO:0002768	immune response-regulating cell surface receptor signaling pathway	10	0	10	311	0.0514727	0.397686	CD79B(CD79B),GATA3(GATA3),LOC106019440(LOC106019440),LOC110351185(LOC110351185),LOC119715259(LOC119715259),LOC119717029(LOC119717029),LOC119717042(LOC119717042),SKAP1(SKAP1),THEMIS2(THEMIS2),UBASH3A(UBASH3A)	-
BP	GO:0050801	ion homeostasis	11	9	20	761	0.05169	0.397686	ADRB1(ADRB1),ATP4A(ATP4A),CA4(CA4),HCRTR2(HCRTR2),LOC101796470(LOC101796470),LOC106019440(LOC106019440),SCN3B(SCN3B),SLC30A10(SLC30A10),SLC9A2(SLC9A2),TACR1(TACR1),TGM2(TGM2)	CPS1(CPS1),DBI(DBI),ENPP1(ENPP1),LOC101799614(LOC101799614),LOC101800226(LOC101800226),LPAR3(LPAR3),PKHD1(PKHD1),SLC26A8(SLC26A8),SLC41A1(SLC41A1)
BP	GO:0034103	regulation of tissue remodeling	2	2	4	79	0.0520648	0.397686	HRG(HRG),SYT7(SYT7)	IL20RA(IL20RA),LOC101799614(LOC101799614)
BP	GO:0043270	positive regulation of ion transport	4	6	10	312	0.0523858	0.397686	ADRB1(ADRB1),ANO6(ANO6),GJC2(GJC2),SCN3B(SCN3B)	CRHR2(CRHR2),DBI(DBI),GLRX(GLRX),KCNE3(KCNE3),LOC101799614(LOC101799614),LPAR3(LPAR3)
BP	GO:0001897	cytolysis by symbiont of host cells	0	1	1	3	0.0523998	0.397686	-	LOC101797580(LOC101797580)
BP	GO:0002025	norepinephrine-epinephrine-mediated vasodilation involved in regulation of systemic arterial blood pressure	1	0	1	3	0.0523998	0.397686	ADRB1(ADRB1)	-
BP	GO:0002572	pro-T cell differentiation	1	0	1	3	0.0523998	0.397686	GATA3(GATA3)	-
BP	GO:0002740	negative regulation of cytokine secretion involved in immune response	1	0	1	3	0.0523998	0.397686	IL10(IL10)	-
BP	GO:0002904	positive regulation of B cell apoptotic process	1	0	1	3	0.0523998	0.397686	IL10(IL10)	-
BP	GO:0003051	angiotensin-mediated drinking behavior	1	0	1	3	0.0523998	0.397686	TACR1(TACR1)	-
BP	GO:0006751	glutathione catabolic process	1	0	1	3	0.0523998	0.397686	CHAC1(CHAC1)	-
BP	GO:0009217	purine deoxyribonucleoside triphosphate catabolic process	0	1	1	3	0.0523998	0.397686	-	NUDT1(NUDT1)
BP	GO:0014064	positive regulation of serotonin secretion	0	1	1	3	0.0523998	0.397686	-	CRHR2(CRHR2)
BP	GO:0016103	diterpenoid catabolic process	1	0	1	3	0.0523998	0.397686	LOC101801058(LOC101801058)	-
BP	GO:0016200	synaptic target attraction	0	1	1	3	0.0523998	0.397686	-	TENM3(TENM3)
BP	GO:0018199	peptidyl-glutamine modification	1	0	1	3	0.0523998	0.397686	TGM2(TGM2)	-
BP	GO:0019836	hemolysis by symbiont of host erythrocytes	0	1	1	3	0.0523998	0.397686	-	LOC101797580(LOC101797580)
BP	GO:0021824	cerebral cortex tangential migration using cell-axon interactions	0	1	1	3	0.0523998	0.397686	-	SEMA3A(SEMA3A)
BP	GO:0021828	gonadotrophin-releasing hormone neuronal migration to the hypothalamus	0	1	1	3	0.0523998	0.397686	-	SEMA3A(SEMA3A)
BP	GO:0021856	hypothalamic tangential migration using cell-axon interactions	0	1	1	3	0.0523998	0.397686	-	SEMA3A(SEMA3A)
BP	GO:0021886	hypothalamus gonadotrophin-releasing hormone neuron differentiation	0	1	1	3	0.0523998	0.397686	-	SEMA3A(SEMA3A)
BP	GO:0021888	hypothalamus gonadotrophin-releasing hormone neuron development	0	1	1	3	0.0523998	0.397686	-	SEMA3A(SEMA3A)
BP	GO:0030954	astral microtubule nucleation	1	0	1	3	0.0523998	0.397686	ASPM(ASPM)	-
BP	GO:0032902	nerve growth factor production	0	1	1	3	0.0523998	0.397686	-	PCSK6(PCSK6)
BP	GO:0033693	neurofilament bundle assembly	0	1	1	3	0.0523998	0.397686	-	NEFM(NEFM)
BP	GO:0034608	vulval location	0	1	1	3	0.0523998	0.397686	-	PKD2L1(PKD2L1)
BP	GO:0034653	retinoic acid catabolic process	1	0	1	3	0.0523998	0.397686	LOC101801058(LOC101801058)	-
BP	GO:0034672	anterior/posterior pattern specification involved in pronephros development	1	0	1	3	0.0523998	0.397686	LOC101801058(LOC101801058)	-
BP	GO:0035593	positive regulation of Wnt signaling pathway by establishment of Wnt protein localization to extracellular region	1	0	1	3	0.0523998	0.397686	TINAG(TINAG)	-
BP	GO:0035986	senescence-associated heterochromatin focus assembly	0	1	1	3	0.0523998	0.397686	-	HMGA2(HMGA2)
BP	GO:0042231	interleukin-13 biosynthetic process	1	0	1	3	0.0523998	0.397686	IRF4(IRF4)	-
BP	GO:0043060	meiotic metaphase I plate congression	1	0	1	3	0.0523998	0.397686	TTK(TTK)	-
BP	GO:0044179	hemolysis in other organism	0	1	1	3	0.0523998	0.397686	-	LOC101797580(LOC101797580)
BP	GO:0044313	protein K6-linked deubiquitination	0	1	1	3	0.0523998	0.397686	-	OTUD3(OTUD3)
BP	GO:0045218	zonula adherens maintenance	0	1	1	3	0.0523998	0.397686	-	CRB2(CRB2)
BP	GO:0046061	dATP catabolic process	0	1	1	3	0.0523998	0.397686	-	NUDT1(NUDT1)
BP	GO:0046449	creatinine metabolic process	1	0	1	3	0.0523998	0.397686	MME(MME)	-
BP	GO:0048058	compound eye corneal lens development	0	1	1	3	0.0523998	0.397686	-	TENM3(TENM3)
BP	GO:0051311	meiotic metaphase plate congression	1	0	1	3	0.0523998	0.397686	TTK(TTK)	-
BP	GO:0052331	hemolysis in other organism involved in symbiotic interaction	0	1	1	3	0.0523998	0.397686	-	LOC101797580(LOC101797580)
BP	GO:0060265	positive regulation of respiratory burst involved in inflammatory response	1	0	1	3	0.0523998	0.397686	LOC101799803(LOC101799803)	-
BP	GO:0061589	calcium activated phosphatidylserine scrambling	1	0	1	3	0.0523998	0.397686	ANO6(ANO6)	-
BP	GO:0061622	glycolytic process through glucose-1-phosphate	0	1	1	3	0.0523998	0.397686	-	GALE(GALE)
BP	GO:0061623	glycolytic process from galactose	0	1	1	3	0.0523998	0.397686	-	GALE(GALE)
BP	GO:0070649	formin-nucleated actin cable assembly	0	1	1	3	0.0523998	0.397686	-	FMN2(FMN2)
BP	GO:0071299	cellular response to vitamin A	1	0	1	3	0.0523998	0.397686	LOC101801058(LOC101801058)	-
BP	GO:0071400	cellular response to oleic acid	0	1	1	3	0.0523998	0.397686	-	CPS1(CPS1)
BP	GO:0071409	cellular response to cycloheximide	1	0	1	3	0.0523998	0.397686	KLF2(KLF2)	-
BP	GO:0071579	regulation of zinc ion transport	1	0	1	3	0.0523998	0.397686	SLC30A10(SLC30A10)	-
BP	GO:0071650	negative regulation of chemokine (C-C motif) ligand 5 production	1	0	1	3	0.0523998	0.397686	IL10(IL10)	-
BP	GO:0072092	ureteric bud invasion	1	0	1	3	0.0523998	0.397686	KIF26B(KIF26B)	-
BP	GO:0072093	metanephric renal vesicle formation	1	0	1	3	0.0523998	0.397686	KIF26B(KIF26B)	-
BP	GO:0080058	protein deglutathionylation	0	1	1	3	0.0523998	0.397686	-	GLRX(GLRX)
BP	GO:0110009	formin-nucleated actin cable organization	0	1	1	3	0.0523998	0.397686	-	FMN2(FMN2)
BP	GO:1900135	positive regulation of renin secretion into blood stream	1	0	1	3	0.0523998	0.397686	ADRB1(ADRB1)	-
BP	GO:1900186	negative regulation of clathrin-dependent endocytosis	1	0	1	3	0.0523998	0.397686	UNC119(UNC119)	-
BP	GO:1900226	negative regulation of NLRP3 inflammasome complex assembly	1	0	1	3	0.0523998	0.397686	NLRC3(NLRC3)	-
BP	GO:1901558	response to metformin	0	1	1	3	0.0523998	0.397686	-	PPARG(PPARG)
BP	GO:1901994	negative regulation of meiotic cell cycle phase transition	1	0	1	3	0.0523998	0.397686	TTK(TTK)	-
BP	GO:1902103	negative regulation of metaphase/anaphase transition of meiotic cell cycle	1	0	1	3	0.0523998	0.397686	TTK(TTK)	-
BP	GO:1902714	negative regulation of interferon-gamma secretion	1	0	1	3	0.0523998	0.397686	LOC119713782(LOC119713782)	-
BP	GO:1903375	facioacoustic ganglion development	0	1	1	3	0.0523998	0.397686	-	SEMA3A(SEMA3A)
BP	GO:1904057	negative regulation of sensory perception of pain	1	0	1	3	0.0523998	0.397686	IL10(IL10)	-
BP	GO:1905133	negative regulation of meiotic chromosome separation	1	0	1	3	0.0523998	0.397686	TTK(TTK)	-
BP	GO:1905484	negative regulation of motor neuron migration	1	0	1	3	0.0523998	0.397686	KIF26B(KIF26B)	-
BP	GO:1905907	negative regulation of amyloid fibril formation	0	1	1	3	0.0523998	0.397686	-	LOC101799614(LOC101799614)
BP	GO:2000504	positive regulation of blood vessel remodeling	1	0	1	3	0.0523998	0.397686	HRG(HRG)	-
BP	GO:2000609	regulation of thyroid hormone generation	1	0	1	3	0.0523998	0.397686	GATA3(GATA3)	-
BP	GO:2000667	positive regulation of interleukin-13 secretion	1	0	1	3	0.0523998	0.397686	GATA3(GATA3)	-
MF	GO:0043177	organic acid binding	1	6	7	187	0.0524221	0.397686	LOC101801058(LOC101801058)	CPS1(CPS1),GLRA1(GLRA1),LOC101792081(LOC101792081),LOC101797580(LOC101797580),LOC101800226(LOC101800226),PPARG(PPARG)
BP	GO:0002793	positive regulation of peptide secretion	8	3	11	355	0.0526666	0.397686	ADRB1(ADRB1),GATA3(GATA3),IL10(IL10),LOC110351185(LOC110351185),LOC119713782(LOC119713782),LOC119715259(LOC119715259),LOC119717029(LOC119717029),LOC119717042(LOC119717042)	BHLHA15(BHLHA15),GLRX(GLRX),PPARG(PPARG)
BP	GO:0055086	nucleobase-containing small molecule metabolic process	3	16	19	716	0.0527523	0.397686	AK4(AK4),ENTPD8(ENTPD8),SLC5A8(SLC5A8)	ACLY(ACLY),DBI(DBI),ELOVL2(ELOVL2),ELOVL6(ELOVL6),ENPP1(ENPP1),FASN(FASN),GALE(GALE),GLRX(GLRX),HSD17B12(HSD17B12),NUDT1(NUDT1),PDE9A(PDE9A),PDHX(PDHX),PDK1(PDK1),PFKL(PFKL),PIPOX(PIPOX),SCD(SCD)
BP	GO:0055067	monovalent inorganic cation homeostasis	5	1	6	151	0.0527931	0.397686	ATP4A(ATP4A),CA4(CA4),LOC101796470(LOC101796470),SLC9A2(SLC9A2),TACR1(TACR1)	SLC26A8(SLC26A8)
MF	GO:0015267	channel activity	7	5	12	394	0.0529124	0.397686	ANO4(ANO4),ANO6(ANO6),AQP4(AQP4),ASIC3(ASIC3),GJC2(GJC2),KCNJ16(KCNJ16),SCN3B(SCN3B)	GLRA1(GLRA1),HVCN1(HVCN1),KCNE3(KCNE3),PKD2L1(PKD2L1),SLC26A8(SLC26A8)
BP	GO:0015669	gas transport	2	0	2	21	0.0529579	0.397686	AQP4(AQP4),CA4(CA4)	-
BP	GO:0032733	positive regulation of interleukin-10 production	2	0	2	21	0.0529579	0.397686	IRF4(IRF4),LOC110351185(LOC110351185)	-
BP	GO:0033604	negative regulation of catecholamine secretion	1	1	2	21	0.0529579	0.397686	PTGS1(PTGS1)	CRHR2(CRHR2)
BP	GO:0034114	regulation of heterotypic cell-cell adhesion	1	1	2	21	0.0529579	0.397686	IL10(IL10)	TENM3(TENM3)
BP	GO:0035461	vitamin transmembrane transport	1	1	2	21	0.0529579	0.397686	SLC23A1(SLC23A1)	LOC101794114(LOC101794114)
BP	GO:0036152	phosphatidylethanolamine acyl-chain remodeling	0	2	2	21	0.0529579	0.397686	-	LOC106015962(LOC106015962),MBOAT2(MBOAT2)
BP	GO:0042832	defense response to protozoan	2	0	2	21	0.0529579	0.397686	IL10(IL10),IRF4(IRF4)	-
MF	GO:0003839	gamma-glutamylcyclotransferase activity	1	0	1	3	0.0530721	0.397686	CHAC1(CHAC1)	-
MF	GO:0004095	carnitine O-palmitoyltransferase activity	1	0	1	3	0.0530721	0.397686	CPT1B(CPT1B)	-
MF	GO:0004307	ethanolaminephosphotransferase activity	0	1	1	3	0.0530721	0.397686	-	SELENOI(SELENOI)
MF	GO:0004528	phosphodiesterase I activity	0	1	1	3	0.0530721	0.397686	-	ENPP1(ENPP1)
MF	GO:0004939	beta-adrenergic receptor activity	1	0	1	3	0.0530721	0.397686	ADRB1(ADRB1)	-
MF	GO:0005134	interleukin-2 receptor binding	1	0	1	3	0.0530721	0.397686	GATA3(GATA3)	-
MF	GO:0008401	retinoic acid 4-hydroxylase activity	1	0	1	3	0.0530721	0.397686	LOC101801058(LOC101801058)	-
MF	GO:0016509	long-chain-3-hydroxyacyl-CoA dehydrogenase activity	0	1	1	3	0.0530721	0.397686	-	HSD17B12(HSD17B12)
MF	GO:0016647	oxidoreductase activity, acting on the CH-NH group of donors, oxygen as acceptor	0	1	1	3	0.0530721	0.397686	-	PIPOX(PIPOX)
MF	GO:0050062	long-chain-fatty-acyl-CoA reductase activity	0	1	1	3	0.0530721	0.397686	-	HSD17B12(HSD17B12)
MF	GO:0050436	microfibril binding	0	1	1	3	0.0530721	0.397686	-	LTBP2(LTBP2)
MF	GO:0070539	linoleic acid binding	0	1	1	3	0.0530721	0.397686	-	LOC101800226(LOC101800226)
BP	GO:1901617	organic hydroxy compound biosynthetic process	1	7	8	230	0.0533271	0.397686	GATA3(GATA3)	ACLY(ACLY),CRHR2(CRHR2),ELOVL6(ELOVL6),ERG28(ERG28),FASN(FASN),LOC101792317(LOC101792317),SCD(SCD)
BP	GO:0043370	regulation of CD4-positive, alpha-beta T cell differentiation	2	1	3	48	0.0534714	0.397686	GATA3(GATA3),IRF4(IRF4)	LOC101792081(LOC101792081)
BP	GO:0043489	RNA stabilization	3	0	3	48	0.0534714	0.397686	RBM38(RBM38),TENT5A(TENT5A),TENT5C(TENT5C)	-
BP	GO:0045823	positive regulation of heart contraction	2	1	3	48	0.0534714	0.397686	ADRB1(ADRB1),SCN3B(SCN3B)	CRHR2(CRHR2)
BP	GO:1902373	negative regulation of mRNA catabolic process	3	0	3	48	0.0534714	0.397686	RBM38(RBM38),TENT5A(TENT5A),TENT5C(TENT5C)	-
CC	GO:0005863	striated muscle myosin thick filament	1	0	1	3	0.05375	0.397686	MYBPC3(MYBPC3)	-
CC	GO:0031260	pseudopodium membrane	1	0	1	3	0.05375	0.397686	MYOF(MYOF)	-
CC	GO:0035370	UBC13-UEV1A complex	0	1	1	3	0.05375	0.397686	-	PEDS1(PEDS1)
CC	GO:0035985	senescence-associated heterochromatin focus	0	1	1	3	0.05375	0.397686	-	HMGA2(HMGA2)
CC	GO:0071953	elastic fiber	0	1	1	3	0.05375	0.397686	-	LTBP2(LTBP2)
CC	GO:0097209	epidermal lamellar body	1	0	1	3	0.05375	0.397686	LOC101799014(LOC101799014)	-
CC	GO:1990923	PET complex	0	1	1	3	0.05375	0.397686	-	EXD1(EXD1)
MF	GO:0005253	anion channel activity	2	2	4	79	0.0540463	0.398866	ANO4(ANO4),ANO6(ANO6)	GLRA1(GLRA1),SLC26A8(SLC26A8)
BP	GO:0042116	macrophage activation	4	0	4	80	0.0540736	0.398866	CX3CR1(CX3CR1),IL10(IL10),LOC101799803(LOC101799803),LOC110351185(LOC110351185)	-
BP	GO:0002521	leukocyte differentiation	12	3	15	534	0.0541655	0.398866	CD79B(CD79B),GATA3(GATA3),IL10(IL10),IRF4(IRF4),LOC101799014(LOC101799014),LOC106019440(LOC106019440),LOC110351185(LOC110351185),LOC119713782(LOC119713782),LOC119715259(LOC119715259),LOC119715605(LOC119715605),LOC119717029(LOC119717029),LOC119717042(LOC119717042)	FASN(FASN),LOC101792081(LOC101792081),PPARG(PPARG)
MF	GO:0015106	bicarbonate transmembrane transporter activity	1	1	2	21	0.0541775	0.398866	LOC101796470(LOC101796470)	SLC26A8(SLC26A8)
BP	GO:0002687	positive regulation of leukocyte migration	5	0	5	115	0.0542969	0.398866	ANO6(ANO6),LOC101799803(LOC101799803),LOC110351185(LOC110351185),LOC119713782(LOC119713782),TACR1(TACR1)	-
BP	GO:0045598	regulation of fat cell differentiation	2	3	5	115	0.0542969	0.398866	GATA3(GATA3),TAF8(TAF8)	ENPP1(ENPP1),PPARG(PPARG),ZBTB16(ZBTB16)
BP	GO:0097237	cellular response to toxic substance	4	4	8	231	0.0544344	0.399103	IL10(IL10),KLF2(KLF2),LOC119714326(LOC119714326),PTGS1(PTGS1)	CPS1(CPS1),GLRA1(GLRA1),GLRX(GLRX),HSPH1(HSPH1)
BP	GO:0051707	response to other organism	20	11	31	1298	0.0544584	0.399103	AQP4(AQP4),CX3CR1(CX3CR1),DIAPH3(DIAPH3),GATA3(GATA3),HRG(HRG),IL10(IL10),IRF4(IRF4),JCHAIN(JCHAIN),LOC101790953(LOC101790953),LOC101799803(LOC101799803),LOC101800982(LOC101800982),LOC101803350(LOC101803350),LOC106019440(LOC106019440),LOC110351185(LOC110351185),LOC119713019(LOC119713019),LOC119717029(LOC119717029),LOC119717042(LOC119717042),MAP3K15(MAP3K15),NLRC3(NLRC3),TFPI(TFPI)	CD180(CD180),CPS1(CPS1),HMGA2(HMGA2),LOC101792081(LOC101792081),LOC101797580(LOC101797580),LOC101800226(LOC101800226),LOC101804173(LOC101804173),LOC113844272(LOC113844272),PELI2(PELI2),PPARG(PPARG),SCD(SCD)
BP	GO:0043207	response to external biotic stimulus	20	11	31	1301	0.0558377	0.408727	AQP4(AQP4),CX3CR1(CX3CR1),DIAPH3(DIAPH3),GATA3(GATA3),HRG(HRG),IL10(IL10),IRF4(IRF4),JCHAIN(JCHAIN),LOC101790953(LOC101790953),LOC101799803(LOC101799803),LOC101800982(LOC101800982),LOC101803350(LOC101803350),LOC106019440(LOC106019440),LOC110351185(LOC110351185),LOC119713019(LOC119713019),LOC119717029(LOC119717029),LOC119717042(LOC119717042),MAP3K15(MAP3K15),NLRC3(NLRC3),TFPI(TFPI)	CD180(CD180),CPS1(CPS1),HMGA2(HMGA2),LOC101792081(LOC101792081),LOC101797580(LOC101797580),LOC101800226(LOC101800226),LOC101804173(LOC101804173),LOC113844272(LOC113844272),PELI2(PELI2),PPARG(PPARG),SCD(SCD)
BP	GO:0042089	cytokine biosynthetic process	5	0	5	116	0.0559595	0.409134	GATA3(GATA3),IL10(IL10),IRF4(IRF4),LOC101799803(LOC101799803),LOC110351185(LOC110351185)	-
BP	GO:0002697	regulation of immune effector process	10	1	11	360	0.0570867	0.416881	C7(C7),CPN1(CPN1),GATA3(GATA3),IL10(IL10),IRF4(IRF4),LOC101799803(LOC101799803),LOC106019440(LOC106019440),LOC110351185(LOC110351185),LOC119713782(LOC119713782),MAP3K15(MAP3K15)	LOC101792081(LOC101792081)
BP	GO:0002407	dendritic cell chemotaxis	2	0	2	22	0.0575882	0.419057	ANO6(ANO6),LOC119713782(LOC119713782)	-
BP	GO:0010447	response to acidic pH	0	2	2	22	0.0575882	0.419057	-	ENPP1(ENPP1),PKD2L1(PKD2L1)
BP	GO:0097090	presynaptic membrane organization	0	2	2	22	0.0575882	0.419057	-	CNTNAP5(CNTNAP5),TENM3(TENM3)
BP	GO:0006805	xenobiotic metabolic process	2	2	4	82	0.0582156	0.422145	LOC101801058(LOC101801058),PTGS1(PTGS1)	LOC101792317(LOC101792317),NCEH1(NCEH1)
BP	GO:0060291	long-term synaptic potentiation	2	2	4	82	0.0582156	0.422145	ADRB1(ADRB1),CX3CR1(CX3CR1)	CRHR2(CRHR2),DBI(DBI)
BP	GO:0070838	divalent metal ion transport	5	8	13	450	0.0587406	0.422145	ADRB1(ADRB1),ANO6(ANO6),GJC2(GJC2),LOC106019440(LOC106019440),SLC30A10(SLC30A10)	BHLHA15(BHLHA15),CRHR2(CRHR2),DBI(DBI),KCNE3(KCNE3),LOC101799614(LOC101799614),LPAR3(LPAR3),PKD2L1(PKD2L1),SLC41A1(SLC41A1)
MF	GO:0042171	lysophosphatidic acid acyltransferase activity	0	2	2	22	0.0589064	0.422145	-	ABHD5(ABHD5),MBOAT2(MBOAT2)
MF	GO:0051119	sugar transmembrane transporter activity	2	0	2	22	0.0589064	0.422145	LOC101804741(LOC101804741),SLC23A1(SLC23A1)	-
MF	GO:0071617	lysophospholipid acyltransferase activity	0	2	2	22	0.0589064	0.422145	-	ABHD5(ABHD5),MBOAT2(MBOAT2)
BP	GO:0015893	drug transport	6	2	8	235	0.0590105	0.422145	AQP4(AQP4),CA4(CA4),LOC110351185(LOC110351185),SLC13A3(SLC13A3),SLC5A8(SLC5A8),SYT7(SYT7)	LOC101793413(LOC101793413),LOC101794114(LOC101794114)
BP	GO:0050919	negative chemotaxis	1	2	3	50	0.0590735	0.422145	WNT9A(WNT9A)	SEMA3A(SEMA3A),SEMA4B(SEMA4B)
BP	GO:0050714	positive regulation of protein secretion	8	2	10	319	0.0590801	0.422145	ADRB1(ADRB1),GATA3(GATA3),IL10(IL10),LOC110351185(LOC110351185),LOC119713782(LOC119713782),LOC119715259(LOC119715259),LOC119717029(LOC119717029),LOC119717042(LOC119717042)	GLRX(GLRX),PPARG(PPARG)
BP	GO:0042107	cytokine metabolic process	5	0	5	118	0.0593721	0.422145	GATA3(GATA3),IL10(IL10),IRF4(IRF4),LOC101799803(LOC101799803),LOC110351185(LOC110351185)	-
BP	GO:0072511	divalent inorganic cation transport	5	8	13	451	0.0595687	0.422145	ADRB1(ADRB1),ANO6(ANO6),GJC2(GJC2),LOC106019440(LOC106019440),SLC30A10(SLC30A10)	BHLHA15(BHLHA15),CRHR2(CRHR2),DBI(DBI),KCNE3(KCNE3),LOC101799614(LOC101799614),LPAR3(LPAR3),PKD2L1(PKD2L1),SLC41A1(SLC41A1)
BP	GO:0048732	gland development	9	10	19	727	0.0596054	0.422145	AK4(AK4),DIAPH3(DIAPH3),FOXM1(FOXM1),GATA3(GATA3),IL10(IL10),LOC101799803(LOC101799803),PAX7(PAX7),TGM2(TGM2),WNT9A(WNT9A)	CPS1(CPS1),CRB2(CRB2),ENPP1(ENPP1),FASN(FASN),HMGA2(HMGA2),LOC101792081(LOC101792081),LOC101797580(LOC101797580),ROBO2(ROBO2),SCD(SCD),SEMA3A(SEMA3A)
CC	GO:0005783	endoplasmic reticulum	10	27	37	1568	0.0599047	0.422145	CA4(CA4),COL18A1(COL18A1),COLGALT2(COLGALT2),LOC101799014(LOC101799014),LOC101801058(LOC101801058),LOC119714326(LOC119714326),LOC119715393(LOC119715393),MME(MME),PTGS1(PTGS1),SLC51A(SLC51A)	ABCD4(ABCD4),CIDEC(CIDEC),CRHR2(CRHR2),DBI(DBI),ELOVL2(ELOVL2),ELOVL6(ELOVL6),ERG28(ERG28),FMN2(FMN2),GLRA1(GLRA1),HSD17B12(HSD17B12),LDAH(LDAH),LOC101792317(LOC101792317),LOC101797580(LOC101797580),LOC113842844(LOC113842844),MARCHF1(MARCHF1),MBOAT2(MBOAT2),NCEH1(NCEH1),PCSK6(PCSK6),PEDS1(PEDS1),PKD2L1(PKD2L1),PTDSS2(PTDSS2),SCD(SCD),SELENOI(SELENOI),SPTLC3(SPTLC3),TM6SF2(TM6SF2),TOR3A(TOR3A),VMP…
BP	GO:0009605	response to external stimulus	35	28	63	2957	0.05991	0.422145	ADRB1(ADRB1),ANO6(ANO6),AQP4(AQP4),BOC(BOC),C7(C7),CPN1(CPN1),CPT1B(CPT1B),CX3CR1(CX3CR1),DAB1(DAB1),DIAPH3(DIAPH3),GATA3(GATA3),HRG(HRG),IL10(IL10),IRF4(IRF4),JCHAIN(JCHAIN),KIF26B(KIF26B),LOC101790953(LOC101790953),LOC101799803(LOC101799803),LOC101800982(LOC101800982),LOC101801058(LOC101801058),LOC101803350(LOC101803350),LOC106019440(LOC106019440),LOC110351185(LOC110351185),LOC119713019(LOC1197…	ABLIM1(ABLIM1),ACTA1(ACTA1),BHLHA15(BHLHA15),CD180(CD180),CPS1(CPS1),DBI(DBI),ENPP1(ENPP1),FASN(FASN),GLRA1(GLRA1),HMGA2(HMGA2),IL22RA2(IL22RA2),LOC101792081(LOC101792081),LOC101797580(LOC101797580),LOC101800226(LOC101800226),LOC101804173(LOC101804173),LOC113844272(LOC113844272),LOC119716568(LOC119716568),NUDT1(NUDT1),PELI2(PELI2),PKD2L1(PKD2L1),PPARG(PPARG),PPEF1(PPEF1),ROBO2(ROBO2),SCD(SCD),SEM…
MF	GO:0015179	L-amino acid transmembrane transporter activity	2	1	3	50	0.0608941	0.422145	LOC101800982(LOC101800982),SLC13A3(SLC13A3)	SLC3A1(SLC3A1)
BP	GO:0050708	regulation of protein secretion	9	5	14	498	0.0611991	0.422145	ADRB1(ADRB1),GATA3(GATA3),IL10(IL10),LOC110351185(LOC110351185),LOC119713782(LOC119713782),LOC119715259(LOC119715259),LOC119717029(LOC119717029),LOC119717042(LOC119717042),SYT7(SYT7)	CRHR2(CRHR2),GLRX(GLRX),LOC101795719(LOC101795719),PFKL(PFKL),PPARG(PPARG)
BP	GO:0015698	inorganic anion transport	3	3	6	157	0.061479	0.422145	ANO4(ANO4),ANO6(ANO6),LOC101796470(LOC101796470)	ENPP1(ENPP1),GLRA1(GLRA1),SLC26A8(SLC26A8)
CC	GO:0045177	apical part of cell	10	5	15	530	0.0616	0.422145	ASPM(ASPM),ATP4A(ATP4A),CA4(CA4),DAB1(DAB1),DIAPH3(DIAPH3),LOC101804741(LOC101804741),PKN3(PKN3),SLC23A1(SLC23A1),SLC5A8(SLC5A8),SLC9A2(SLC9A2)	CLDND1(CLDND1),CRB2(CRB2),HSD17B12(HSD17B12),MTMR7(MTMR7),PKHD1(PKHD1)
MF	GO:0038023	signaling receptor activity	14	9	23	911	0.0618667	0.422145	ACKR1(ACKR1),ADRB1(ADRB1),CD8B(CD8B),CX3CR1(CX3CR1),GPR174(GPR174),HCRTR2(HCRTR2),LOC106019440(LOC106019440),LOC110351185(LOC110351185),LOC119713782(LOC119713782),LOC119714326(LOC119714326),LOC119715259(LOC119715259),LOC119717029(LOC119717029),LOC119717042(LOC119717042),TACR1(TACR1)	CRHR2(CRHR2),GPR52(GPR52),IL20RA(IL20RA),IL22RA2(IL22RA2),LOC101792081(LOC101792081),LPAR3(LPAR3),PKHD1(PKHD1),PPARG(PPARG),ROBO2(ROBO2)
BP	GO:0002709	regulation of T cell mediated immunity	3	0	3	51	0.0619742	0.422145	GATA3(GATA3),LOC106019440(LOC106019440),LOC119713782(LOC119713782)	-
BP	GO:0007419	ventral cord development	1	2	3	51	0.0619742	0.422145	PAX7(PAX7)	ROBO2(ROBO2),SIM2(SIM2)
BP	GO:0034113	heterotypic cell-cell adhesion	2	1	3	51	0.0619742	0.422145	IL10(IL10),LOC106019440(LOC106019440)	TENM3(TENM3)
BP	GO:0046365	monosaccharide catabolic process	0	3	3	51	0.0619742	0.422145	-	FUT9(FUT9),GALE(GALE),PFKL(PFKL)
BP	GO:0060099	regulation of phagocytosis, engulfment	2	1	3	51	0.0619742	0.422145	ANO6(ANO6),LOC101799803(LOC101799803)	PPARG(PPARG)
BP	GO:0090181	regulation of cholesterol metabolic process	0	3	3	51	0.0619742	0.422145	-	ELOVL6(ELOVL6),FASN(FASN),SCD(SCD)
BP	GO:0019752	carboxylic acid metabolic process	5	17	22	874	0.0623452	0.422145	CPT1B(CPT1B),LOC101801058(LOC101801058),LOC110351185(LOC110351185),PTGS1(PTGS1),SLC23A1(SLC23A1)	ACLY(ACLY),CPS1(CPS1),DBI(DBI),ELOVL2(ELOVL2),ELOVL6(ELOVL6),FASN(FASN),GALE(GALE),HSD17B12(HSD17B12),LOC101792317(LOC101792317),PDHX(PDHX),PDK1(PDK1),PFKL(PFKL),PIPOX(PIPOX),PPARG(PPARG),PPM1K(PPM1K),SCD(SCD),SLC3A1(SLC3A1)
BP	GO:0001562	response to protozoan	2	0	2	23	0.0623533	0.422145	IL10(IL10),IRF4(IRF4)	-
BP	GO:0001774	microglial cell activation	2	0	2	23	0.0623533	0.422145	CX3CR1(CX3CR1),LOC110351185(LOC110351185)	-
BP	GO:0002724	regulation of T cell cytokine production	2	0	2	23	0.0623533	0.422145	GATA3(GATA3),LOC119713782(LOC119713782)	-
BP	GO:0014061	regulation of norepinephrine secretion	1	1	2	23	0.0623533	0.422145	PTGS1(PTGS1)	CRHR2(CRHR2)
BP	GO:0030194	positive regulation of blood coagulation	2	0	2	23	0.0623533	0.422145	ANO6(ANO6),HRG(HRG)	-
BP	GO:0030917	midbrain-hindbrain boundary development	1	1	2	23	0.0623533	0.422145	LOC101801058(LOC101801058)	LOC101792081(LOC101792081)
BP	GO:0032800	receptor biosynthetic process	1	1	2	23	0.0623533	0.422145	IL10(IL10)	PPARG(PPARG)
BP	GO:0046931	pore complex assembly	1	1	2	23	0.0623533	0.422145	ANO6(ANO6)	LOC119714935(LOC119714935)
BP	GO:0048485	sympathetic nervous system development	1	1	2	23	0.0623533	0.422145	GATA3(GATA3)	SEMA3A(SEMA3A)
BP	GO:0048532	anatomical structure arrangement	1	1	2	23	0.0623533	0.422145	DAB1(DAB1)	SEMA3A(SEMA3A)
BP	GO:0048714	positive regulation of oligodendrocyte differentiation	1	1	2	23	0.0623533	0.422145	LOC110351185(LOC110351185)	PPARG(PPARG)
BP	GO:0048799	animal organ maturation	2	0	2	23	0.0623533	0.422145	ANO6(ANO6),GATA3(GATA3)	-
BP	GO:0061620	glycolytic process through glucose-6-phosphate	0	2	2	23	0.0623533	0.422145	-	GALE(GALE),PFKL(PFKL)
BP	GO:0098728	germline stem cell asymmetric division	2	0	2	23	0.0623533	0.422145	ASPM(ASPM),TTK(TTK)	-
BP	GO:1900048	positive regulation of hemostasis	2	0	2	23	0.0623533	0.422145	ANO6(ANO6),HRG(HRG)	-
BP	GO:2000679	positive regulation of transcription regulatory region DNA binding	1	1	2	23	0.0623533	0.422145	GATA3(GATA3)	HMGA2(HMGA2)
BP	GO:0006855	drug transmembrane transport	3	2	5	120	0.0629012	0.422145	LOC110351185(LOC110351185),SLC13A3(SLC13A3),SLC5A8(SLC5A8)	LOC101793413(LOC101793413),LOC101794114(LOC101794114)
BP	GO:0042755	eating behavior	3	2	5	120	0.0629012	0.422145	LOC119715484(LOC119715484),TACR1(TACR1),UNC119(UNC119)	GLRA1(GLRA1),LOC101799614(LOC101799614)
BP	GO:0051249	regulation of lymphocyte activation	10	2	12	411	0.0635589	0.422145	GATA3(GATA3),IL10(IL10),IRF4(IRF4),LOC101799014(LOC101799014),LOC106019440(LOC106019440),LOC119713019(LOC119713019),LOC119713782(LOC119713782),LOC119715259(LOC119715259),LOC119715605(LOC119715605),TACR1(TACR1)	HSPH1(HSPH1),LOC101792081(LOC101792081)
MF	GO:0016595	glutamate binding	0	2	2	23	0.063772	0.422145	-	CPS1(CPS1),GLRA1(GLRA1)
MF	GO:0070566	adenylyltransferase activity	2	0	2	23	0.063772	0.422145	TENT5A(TENT5A),TENT5C(TENT5C)	-
BP	GO:0009306	protein secretion	10	7	17	640	0.0642532	0.422145	ADRB1(ADRB1),DIAPH3(DIAPH3),GATA3(GATA3),IL10(IL10),LOC110351185(LOC110351185),LOC119713782(LOC119713782),LOC119715259(LOC119715259),LOC119717029(LOC119717029),LOC119717042(LOC119717042),SYT7(SYT7)	CRHR2(CRHR2),GLRX(GLRX),LOC101795719(LOC101795719),LTBP2(LTBP2),PFKL(PFKL),PPARG(PPARG),VMP1(VMP1)
BP	GO:0048878	chemical homeostasis	12	16	28	1170	0.064521	0.422145	ADRB1(ADRB1),AQP4(AQP4),ATP4A(ATP4A),CA4(CA4),HCRTR2(HCRTR2),LOC101796470(LOC101796470),LOC106019440(LOC106019440),SCN3B(SCN3B),SLC30A10(SLC30A10),SLC9A2(SLC9A2),TACR1(TACR1),TGM2(TGM2)	ACLY(ACLY),BHLHA15(BHLHA15),CPS1(CPS1),CRHR2(CRHR2),DBI(DBI),ENPP1(ENPP1),GLRX(GLRX),LOC101799614(LOC101799614),LOC101800226(LOC101800226),LPAR3(LPAR3),PFKL(PFKL),PKHD1(PKHD1),PPARG(PPARG),SCD(SCD),SLC26A8(SLC26A8),SLC41A1(SLC41A1)
BP	GO:0042093	T-helper cell differentiation	2	1	3	52	0.06494	0.422145	GATA3(GATA3),IRF4(IRF4)	LOC101792081(LOC101792081)
BP	GO:0043051	regulation of pharyngeal pumping	2	1	3	52	0.06494	0.422145	LOC119715484(LOC119715484),UNC119(UNC119)	GLRA1(GLRA1)
BP	GO:1905153	regulation of membrane invagination	2	1	3	52	0.06494	0.422145	ANO6(ANO6),LOC101799803(LOC101799803)	PPARG(PPARG)
BP	GO:0050863	regulation of T cell activation	8	2	10	325	0.0652454	0.422145	GATA3(GATA3),IL10(IL10),IRF4(IRF4),LOC101799014(LOC101799014),LOC106019440(LOC106019440),LOC119713019(LOC119713019),LOC119713782(LOC119713782),LOC119715259(LOC119715259)	HSPH1(HSPH1),LOC101792081(LOC101792081)
CC	GO:0031233	intrinsic component of external side of plasma membrane	1	1	2	23	0.0652586	0.422145	CA4(CA4)	PKHD1(PKHD1)
CC	GO:0016324	apical plasma membrane	7	4	11	360	0.0661516	0.422145	ASPM(ASPM),ATP4A(ATP4A),CA4(CA4),LOC101804741(LOC101804741),SLC23A1(SLC23A1),SLC5A8(SLC5A8),SLC9A2(SLC9A2)	CLDND1(CLDND1),CRB2(CRB2),MTMR7(MTMR7),PKHD1(PKHD1)
MF	GO:0070011	peptidase activity, acting on L-amino acid peptides	6	6	12	409	0.0662494	0.422145	ADAM22(ADAM22),CPN1(CPN1),LOC101790953(LOC101790953),LOC101791193(LOC101791193),MME(MME),TINAG(TINAG)	CASP6(CASP6),CPS1(CPS1),LOC101791537(LOC101791537),LOC101804173(LOC101804173),OTUD3(OTUD3),PCSK6(PCSK6)
BP	GO:0050851	antigen receptor-mediated signaling pathway	7	0	7	200	0.0664016	0.422145	CD79B(CD79B),GATA3(GATA3),LOC106019440(LOC106019440),LOC119715259(LOC119715259),SKAP1(SKAP1),THEMIS2(THEMIS2),UBASH3A(UBASH3A)	-
BP	GO:0006936	muscle contraction	6	5	11	370	0.0666521	0.422145	ADRB1(ADRB1),MYBPC3(MYBPC3),MYOF(MYOF),PTGS1(PTGS1),SCN3B(SCN3B),TACR1(TACR1)	ACTA1(ACTA1),GLRA1(GLRA1),KCNE3(KCNE3),LOC119714295(LOC119714295),PKD2L1(PKD2L1)
BP	GO:0001516	prostaglandin biosynthetic process	1	1	2	24	0.067247	0.422145	PTGS1(PTGS1)	PPARG(PPARG)
BP	GO:0002269	leukocyte activation involved in inflammatory response	2	0	2	24	0.067247	0.422145	CX3CR1(CX3CR1),LOC110351185(LOC110351185)	-
BP	GO:0002544	chronic inflammatory response	2	0	2	24	0.067247	0.422145	CX3CR1(CX3CR1),IL10(IL10)	-
BP	GO:0002828	regulation of type 2 immune response	1	1	2	24	0.067247	0.422145	GATA3(GATA3)	LOC101792081(LOC101792081)
BP	GO:0032647	regulation of interferon-alpha production	2	0	2	24	0.067247	0.422145	IL10(IL10),NLRC3(NLRC3)	-
BP	GO:0046457	prostanoid biosynthetic process	1	1	2	24	0.067247	0.422145	PTGS1(PTGS1)	PPARG(PPARG)
BP	GO:0048243	norepinephrine secretion	1	1	2	24	0.067247	0.422145	PTGS1(PTGS1)	CRHR2(CRHR2)
BP	GO:0061615	glycolytic process through fructose-6-phosphate	0	2	2	24	0.067247	0.422145	-	GALE(GALE),PFKL(PFKL)
BP	GO:0071805	potassium ion transmembrane transport	4	3	7	201	0.0678111	0.422145	ANO6(ANO6),ATP4A(ATP4A),KCNJ16(KCNJ16),SLC9A2(SLC9A2)	KCNE3(KCNE3),KCNIP4(KCNIP4),PKD2L1(PKD2L1)
BP	GO:0002294	CD4-positive, alpha-beta T cell differentiation involved in immune response	2	1	3	53	0.0679701	0.422145	GATA3(GATA3),IRF4(IRF4)	LOC101792081(LOC101792081)
BP	GO:0032677	regulation of interleukin-8 production	3	0	3	53	0.0679701	0.422145	IL10(IL10),LOC101799803(LOC101799803),LOC110351185(LOC110351185)	-
BP	GO:0098659	inorganic cation import across plasma membrane	2	1	3	53	0.0679701	0.422145	ADRB1(ADRB1),SLC9A2(SLC9A2)	LOC101799614(LOC101799614)
BP	GO:0099587	inorganic ion import across plasma membrane	2	1	3	53	0.0679701	0.422145	ADRB1(ADRB1),SLC9A2(SLC9A2)	LOC101799614(LOC101799614)
BP	GO:0043312	neutrophil degranulation	7	4	11	372	0.068683	0.422145	ANO6(ANO6),LOC101799803(LOC101799803),LOC101804741(LOC101804741),LOC106019440(LOC106019440),LOC110351185(LOC110351185),LOC119713019(LOC119713019),MME(MME)	ACLY(ACLY),HVCN1(HVCN1),LOC101802682(LOC101802682),PFKL(PFKL)
MF	GO:0005227	calcium activated cation channel activity	1	1	2	24	0.0687678	0.422145	ANO6(ANO6)	PKD2L1(PKD2L1)
MF	GO:0016709	oxidoreductase activity, acting on paired donors, with incorporation or reduction of molecular oxygen, NAD(P)H as one donor, and incorporation of one atom of oxygen	1	1	2	24	0.0687678	0.422145	LOC101801058(LOC101801058)	LOC101792317(LOC101792317)
BP	GO:0009607	response to biotic stimulus	20	11	31	1327	0.0688783	0.422145	AQP4(AQP4),CX3CR1(CX3CR1),DIAPH3(DIAPH3),GATA3(GATA3),HRG(HRG),IL10(IL10),IRF4(IRF4),JCHAIN(JCHAIN),LOC101790953(LOC101790953),LOC101799803(LOC101799803),LOC101800982(LOC101800982),LOC101803350(LOC101803350),LOC106019440(LOC106019440),LOC110351185(LOC110351185),LOC119713019(LOC119713019),LOC119717029(LOC119717029),LOC119717042(LOC119717042),MAP3K15(MAP3K15),NLRC3(NLRC3),TFPI(TFPI)	CD180(CD180),CPS1(CPS1),HMGA2(HMGA2),LOC101792081(LOC101792081),LOC101797580(LOC101797580),LOC101800226(LOC101800226),LOC101804173(LOC101804173),LOC113844272(LOC113844272),PELI2(PELI2),PPARG(PPARG),SCD(SCD)
BP	GO:0002440	production of molecular mediator of immune response	7	0	7	202	0.0692385	0.422145	GATA3(GATA3),IL10(IL10),LOC101803350(LOC101803350),LOC106019440(LOC106019440),LOC110351185(LOC110351185),LOC119713782(LOC119713782),MAP3K15(MAP3K15)	-
BP	GO:0000973	posttranscriptional tethering of RNA polymerase II gene DNA at nuclear periphery	1	0	1	4	0.0692516	0.422145	LOC119715605(LOC119715605)	-
BP	GO:0001915	negative regulation of T cell mediated cytotoxicity	1	0	1	4	0.0692516	0.422145	LOC106019440(LOC106019440)	-
BP	GO:0001996	positive regulation of heart rate by epinephrine-norepinephrine	1	0	1	4	0.0692516	0.422145	ADRB1(ADRB1)	-
BP	GO:0001997	positive regulation of the force of heart contraction by epinephrine-norepinephrine	1	0	1	4	0.0692516	0.422145	ADRB1(ADRB1)	-
BP	GO:0002378	immunoglobulin biosynthetic process	1	0	1	4	0.0692516	0.422145	LOC106019440(LOC106019440)	-
BP	GO:0002439	chronic inflammatory response to antigenic stimulus	1	0	1	4	0.0692516	0.422145	IL10(IL10)	-
BP	GO:0002525	acute inflammatory response to non-antigenic stimulus	0	1	1	4	0.0692516	0.422145	-	CASP6(CASP6)
BP	GO:0002752	cell surface pattern recognition receptor signaling pathway	1	0	1	4	0.0692516	0.422145	LOC110351185(LOC110351185)	-
BP	GO:0009146	purine nucleoside triphosphate catabolic process	0	1	1	4	0.0692516	0.422145	-	NUDT1(NUDT1)
BP	GO:0009155	purine deoxyribonucleotide catabolic process	0	1	1	4	0.0692516	0.422145	-	NUDT1(NUDT1)
BP	GO:0009204	deoxyribonucleoside triphosphate catabolic process	0	1	1	4	0.0692516	0.422145	-	NUDT1(NUDT1)
BP	GO:0010593	negative regulation of lamellipodium assembly	1	0	1	4	0.0692516	0.422145	HRG(HRG)	-
BP	GO:0014005	microglia development	1	0	1	4	0.0692516	0.422145	LOC110351185(LOC110351185)	-
BP	GO:0014028	notochord formation	0	1	1	4	0.0692516	0.422145	-	CRB2(CRB2)
BP	GO:0015744	succinate transport	1	0	1	4	0.0692516	0.422145	SLC13A3(SLC13A3)	-
BP	GO:0015755	fructose transmembrane transport	1	0	1	4	0.0692516	0.422145	LOC101804741(LOC101804741)	-
BP	GO:0015810	aspartate transmembrane transport	1	0	1	4	0.0692516	0.422145	SLC13A3(SLC13A3)	-
BP	GO:0015811	L-cystine transport	0	1	1	4	0.0692516	0.422145	-	SLC3A1(SLC3A1)
BP	GO:0015820	leucine transport	1	0	1	4	0.0692516	0.422145	LOC101800982(LOC101800982)	-
BP	GO:0015920	lipopolysaccharide transport	1	0	1	4	0.0692516	0.422145	LOC101799803(LOC101799803)	-
BP	GO:0021661	rhombomere 4 morphogenesis	1	0	1	4	0.0692516	0.422145	LOC101801058(LOC101801058)	-
BP	GO:0030886	negative regulation of myeloid dendritic cell activation	1	0	1	4	0.0692516	0.422145	IL10(IL10)	-
BP	GO:0032289	central nervous system myelin formation	1	0	1	4	0.0692516	0.422145	LOC110351185(LOC110351185)	-
BP	GO:0032379	positive regulation of intracellular lipid transport	0	1	1	4	0.0692516	0.422145	-	PPARG(PPARG)
BP	GO:0032382	positive regulation of intracellular sterol transport	0	1	1	4	0.0692516	0.422145	-	PPARG(PPARG)
BP	GO:0032385	positive regulation of intracellular cholesterol transport	0	1	1	4	0.0692516	0.422145	-	PPARG(PPARG)
BP	GO:0032471	negative regulation of endoplasmic reticulum calcium ion concentration	1	0	1	4	0.0692516	0.422145	TGM2(TGM2)	-
BP	GO:0033499	galactose catabolic process via UDP-galactose	0	1	1	4	0.0692516	0.422145	-	GALE(GALE)
BP	GO:0035799	ureter maturation	1	0	1	4	0.0692516	0.422145	GATA3(GATA3)	-
BP	GO:0035898	parathyroid hormone secretion	1	0	1	4	0.0692516	0.422145	GATA3(GATA3)	-
BP	GO:0036484	trunk neural crest cell migration	0	1	1	4	0.0692516	0.422145	-	SEMA3A(SEMA3A)
BP	GO:0036486	ventral trunk neural crest cell migration	0	1	1	4	0.0692516	0.422145	-	SEMA3A(SEMA3A)
BP	GO:0039017	pattern specification involved in pronephros development	1	0	1	4	0.0692516	0.422145	LOC101801058(LOC101801058)	-
BP	GO:0042262	DNA protection	0	1	1	4	0.0692516	0.422145	-	NUDT1(NUDT1)
BP	GO:0042536	negative regulation of tumor necrosis factor biosynthetic process	1	0	1	4	0.0692516	0.422145	IL10(IL10)	-
BP	GO:0045077	negative regulation of interferon-gamma biosynthetic process	1	0	1	4	0.0692516	0.422145	IL10(IL10)	-
BP	GO:0045091	regulation of single stranded viral RNA replication via double stranded DNA intermediate	0	1	1	4	0.0692516	0.422145	-	HMGA2(HMGA2)
BP	GO:0045349	interferon-alpha biosynthetic process	1	0	1	4	0.0692516	0.422145	IL10(IL10)	-
BP	GO:0045354	regulation of interferon-alpha biosynthetic process	1	0	1	4	0.0692516	0.422145	IL10(IL10)	-
BP	GO:0046070	dGTP metabolic process	0	1	1	4	0.0692516	0.422145	-	NUDT1(NUDT1)
BP	GO:0051801	cytolysis in other organism involved in symbiotic interaction	0	1	1	4	0.0692516	0.422145	-	LOC101797580(LOC101797580)
BP	GO:0052572	response to host immune response	1	0	1	4	0.0692516	0.422145	LOC110351185(LOC110351185)	-
BP	GO:0060300	regulation of cytokine activity	1	0	1	4	0.0692516	0.422145	IL10(IL10)	-
BP	GO:0060666	dichotomous subdivision of terminal units involved in salivary gland branching	0	1	1	4	0.0692516	0.422145	-	SEMA3A(SEMA3A)
BP	GO:0061209	cell proliferation involved in mesonephros development	1	0	1	4	0.0692516	0.422145	GATA3(GATA3)	-
BP	GO:0061588	calcium activated phospholipid scrambling	1	0	1	4	0.0692516	0.422145	ANO6(ANO6)	-
BP	GO:0061590	calcium activated phosphatidylcholine scrambling	1	0	1	4	0.0692516	0.422145	ANO6(ANO6)	-
BP	GO:0061591	calcium activated galactosylceramide scrambling	1	0	1	4	0.0692516	0.422145	ANO6(ANO6)	-
BP	GO:0061945	regulation of protein K48-linked ubiquitination	0	1	1	4	0.0692516	0.422145	-	PELI2(PELI2)
BP	GO:0070543	response to linoleic acid	0	1	1	4	0.0692516	0.422145	-	LOC101800226(LOC101800226)
BP	GO:0070837	dehydroascorbic acid transport	1	0	1	4	0.0692516	0.422145	SLC23A1(SLC23A1)	-
BP	GO:0071422	succinate transmembrane transport	1	0	1	4	0.0692516	0.422145	SLC13A3(SLC13A3)	-
BP	GO:0071442	positive regulation of histone H3-K14 acetylation	1	0	1	4	0.0692516	0.422145	GATA3(GATA3)	-
BP	GO:0071492	cellular response to UV-A	1	0	1	4	0.0692516	0.422145	MME(MME)	-
BP	GO:0072106	regulation of ureteric bud formation	1	0	1	4	0.0692516	0.422145	GATA3(GATA3)	-
BP	GO:0072107	positive regulation of ureteric bud formation	1	0	1	4	0.0692516	0.422145	GATA3(GATA3)	-
BP	GO:0097490	sympathetic neuron projection extension	0	1	1	4	0.0692516	0.422145	-	SEMA3A(SEMA3A)
BP	GO:0097491	sympathetic neuron projection guidance	0	1	1	4	0.0692516	0.422145	-	SEMA3A(SEMA3A)
BP	GO:1901648	regulation of actomyosin contractile ring localization	1	0	1	4	0.0692516	0.422145	PKN3(PKN3)	-
BP	GO:1902287	semaphorin-plexin signaling pathway involved in axon guidance	0	1	1	4	0.0692516	0.422145	-	SEMA3A(SEMA3A)
BP	GO:1902321	methyl-branched fatty acid biosynthetic process	0	1	1	4	0.0692516	0.422145	-	FASN(FASN)
BP	GO:1902524	positive regulation of protein K48-linked ubiquitination	0	1	1	4	0.0692516	0.422145	-	PELI2(PELI2)
BP	GO:1903750	regulation of intrinsic apoptotic signaling pathway in response to hydrogen peroxide	0	1	1	4	0.0692516	0.422145	-	HSPH1(HSPH1)
BP	GO:1903751	negative regulation of intrinsic apoptotic signaling pathway in response to hydrogen peroxide	0	1	1	4	0.0692516	0.422145	-	HSPH1(HSPH1)
BP	GO:1903937	response to acrylamide	0	1	1	4	0.0692516	0.422145	-	NEFM(NEFM)
BP	GO:1903971	positive regulation of response to macrophage colony-stimulating factor	1	0	1	4	0.0692516	0.422145	LOC110351185(LOC110351185)	-
BP	GO:1903974	positive regulation of cellular response to macrophage colony-stimulating factor stimulus	1	0	1	4	0.0692516	0.422145	LOC110351185(LOC110351185)	-
BP	GO:1904806	regulation of protein oxidation	0	1	1	4	0.0692516	0.422145	-	LOC101791537(LOC101791537)
BP	GO:1904808	positive regulation of protein oxidation	0	1	1	4	0.0692516	0.422145	-	LOC101791537(LOC101791537)
BP	GO:1905278	positive regulation of epithelial tube formation	1	0	1	4	0.0692516	0.422145	GATA3(GATA3)	-
BP	GO:1990164	histone H2A phosphorylation	0	1	1	4	0.0692516	0.422145	-	HMGA2(HMGA2)
BP	GO:2000471	regulation of hematopoietic stem cell migration	1	0	1	4	0.0692516	0.422145	LOC106019440(LOC106019440)	-
BP	GO:2000473	positive regulation of hematopoietic stem cell migration	1	0	1	4	0.0692516	0.422145	LOC106019440(LOC106019440)	-
BP	GO:2000664	positive regulation of interleukin-5 secretion	1	0	1	4	0.0692516	0.422145	GATA3(GATA3)	-
BP	GO:2001033	negative regulation of double-strand break repair via nonhomologous end joining	0	1	1	4	0.0692516	0.422145	-	HMGA2(HMGA2)
BP	GO:0005977	glycogen metabolic process	2	2	4	87	0.0692893	0.422145	ADRB1(ADRB1),PPP1R3C(PPP1R3C)	ENPP1(ENPP1),FASN(FASN)
BP	GO:0032649	regulation of interferon-gamma production	3	1	4	87	0.0692893	0.422145	GATA3(GATA3),IL10(IL10),LOC119713782(LOC119713782)	LOC101792081(LOC101792081)
BP	GO:1901222	regulation of NIK/NF-kappaB signaling	3	1	4	87	0.0692893	0.422145	LOC110351185(LOC110351185),NLRC3(NLRC3),TCIM(TCIM)	GLRX(GLRX)
MF	GO:0060089	molecular transducer activity	14	9	23	923	0.0694124	0.422145	ACKR1(ACKR1),ADRB1(ADRB1),CD8B(CD8B),CX3CR1(CX3CR1),GPR174(GPR174),HCRTR2(HCRTR2),LOC106019440(LOC106019440),LOC110351185(LOC110351185),LOC119713782(LOC119713782),LOC119714326(LOC119714326),LOC119715259(LOC119715259),LOC119717029(LOC119717029),LOC119717042(LOC119717042),TACR1(TACR1)	CRHR2(CRHR2),GPR52(GPR52),IL20RA(IL20RA),IL22RA2(IL22RA2),LOC101792081(LOC101792081),LPAR3(LPAR3),PKHD1(PKHD1),PPARG(PPARG),ROBO2(ROBO2)
MF	GO:0042578	phosphoric ester hydrolase activity	4	6	10	325	0.0695038	0.422145	LOC106019440(LOC106019440),PLPPR5(PLPPR5),PPP1R3C(PPP1R3C),UBASH3A(UBASH3A)	ENPP1(ENPP1),MTMR7(MTMR7),PDE9A(PDE9A),PFKL(PFKL),PPEF1(PPEF1),PPM1K(PPM1K)
MF	GO:0004556	alpha-amylase activity	0	1	1	4	0.0701324	0.422145	-	LOC113844272(LOC113844272)
MF	GO:0004677	DNA-dependent protein kinase activity	0	1	1	4	0.0701324	0.422145	-	HMGA2(HMGA2)
MF	GO:0004740	pyruvate dehydrogenase (acetyl-transferring) kinase activity	0	1	1	4	0.0701324	0.422145	-	PDK1(PDK1)
MF	GO:0004768	stearoyl-CoA 9-desaturase activity	0	1	1	4	0.0701324	0.422145	-	SCD(SCD)
MF	GO:0004771	sterol esterase activity	0	1	1	4	0.0701324	0.422145	-	NCEH1(NCEH1)
MF	GO:0004948	calcitonin receptor activity	0	1	1	4	0.0701324	0.422145	-	CRHR2(CRHR2)
MF	GO:0008036	diuretic hormone receptor activity	0	1	1	4	0.0701324	0.422145	-	CRHR2(CRHR2)
MF	GO:0008068	extracellularly glutamate-gated chloride channel activity	0	1	1	4	0.0701324	0.422145	-	GLRA1(GLRA1)
MF	GO:0008900	potassium:proton exchanging ATPase activity	1	0	1	4	0.0701324	0.422145	ATP4A(ATP4A)	-
MF	GO:0015038	glutathione disulfide oxidoreductase activity	0	1	1	4	0.0701324	0.422145	-	GLRX(GLRX)
MF	GO:0015141	succinate transmembrane transporter activity	1	0	1	4	0.0701324	0.422145	SLC13A3(SLC13A3)	-
MF	GO:0015184	L-cystine transmembrane transporter activity	0	1	1	4	0.0701324	0.422145	-	SLC3A1(SLC3A1)
MF	GO:0016160	amylase activity	0	1	1	4	0.0701324	0.422145	-	LOC113844272(LOC113844272)
MF	GO:0016416	O-palmitoyltransferase activity	1	0	1	4	0.0701324	0.422145	CPT1B(CPT1B)	-
MF	GO:0031694	alpha-2A adrenergic receptor binding	1	0	1	4	0.0701324	0.422145	ADRB1(ADRB1)	-
MF	GO:0033300	dehydroascorbic acid transmembrane transporter activity	1	0	1	4	0.0701324	0.422145	SLC23A1(SLC23A1)	-
MF	GO:0070540	stearic acid binding	0	1	1	4	0.0701324	0.422145	-	LOC101800226(LOC101800226)
MF	GO:0086006	voltage-gated sodium channel activity involved in cardiac muscle cell action potential	1	0	1	4	0.0701324	0.422145	SCN3B(SCN3B)	-
BP	GO:0008037	cell recognition	3	6	9	287	0.0709565	0.422145	ATP8B3(ATP8B3),LOC119713019(LOC119713019),WNT9A(WNT9A)	CNTNAP5(CNTNAP5),HVCN1(HVCN1),LOC101796127(LOC101796127),ROBO2(ROBO2),SEMA3A(SEMA3A),TENM3(TENM3)
CC	GO:0000942	condensed nuclear chromosome outer kinetochore	1	0	1	4	0.0710195	0.422145	TTK(TTK)	-
CC	GO:0005967	mitochondrial pyruvate dehydrogenase complex	0	1	1	4	0.0710195	0.422145	-	PDK1(PDK1)
CC	GO:0019815	B cell receptor complex	1	0	1	4	0.0710195	0.422145	CD79B(CD79B)	-
CC	GO:0034707	chloride channel complex	1	0	1	4	0.0710195	0.422145	ANO6(ANO6)	-
CC	GO:0042600	egg chorion	1	0	1	4	0.0710195	0.422145	TINAG(TINAG)	-
CC	GO:0060417	yolk	0	1	1	4	0.0710195	0.422145	-	LOC101797580(LOC101797580)
CC	GO:0070390	transcription export complex 2	1	0	1	4	0.0710195	0.422145	LOC119715605(LOC119715605)	-
CC	GO:0097418	neurofibrillary tangle	0	1	1	4	0.0710195	0.422145	-	NEFM(NEFM)
CC	GO:1990769	proximal neuron projection	1	0	1	4	0.0710195	0.422145	GJC2(GJC2)	-
BP	GO:0002287	alpha-beta T cell activation involved in immune response	2	1	3	54	0.0710636	0.422145	GATA3(GATA3),IRF4(IRF4)	LOC101792081(LOC101792081)
BP	GO:0002293	alpha-beta T cell differentiation involved in immune response	2	1	3	54	0.0710636	0.422145	GATA3(GATA3),IRF4(IRF4)	LOC101792081(LOC101792081)
BP	GO:0021795	cerebral cortex cell migration	2	1	3	54	0.0710636	0.422145	CX3CR1(CX3CR1),DAB1(DAB1)	SEMA3A(SEMA3A)
BP	GO:0032228	regulation of synaptic transmission, GABAergic	2	1	3	54	0.0710636	0.422145	LOC101796470(LOC101796470),TACR1(TACR1)	DBI(DBI)
BP	GO:0046850	regulation of bone remodeling	1	2	3	54	0.0710636	0.422145	SYT7(SYT7)	IL20RA(IL20RA),LOC101799614(LOC101799614)
BP	GO:0050909	sensory perception of taste	1	2	3	54	0.0710636	0.422145	ASIC3(ASIC3)	LOC101794114(LOC101794114),PKD2L1(PKD2L1)
BP	GO:1903202	negative regulation of oxidative stress-induced cell death	1	2	3	54	0.0710636	0.422145	IL10(IL10)	GLRX(GLRX),HSPH1(HSPH1)
BP	GO:0002021	response to dietary excess	1	1	2	25	0.0722634	0.426402	ADRB1(ADRB1)	PPARG(PPARG)
BP	GO:0007320	insemination	1	1	2	25	0.0722634	0.426402	TACR1(TACR1)	PKD2L1(PKD2L1)
BP	GO:0032607	interferon-alpha production	2	0	2	25	0.0722634	0.426402	IL10(IL10),NLRC3(NLRC3)	-
BP	GO:0036336	dendritic cell migration	2	0	2	25	0.0722634	0.426402	ANO6(ANO6),LOC119713782(LOC119713782)	-
BP	GO:0043171	peptide catabolic process	2	0	2	25	0.0722634	0.426402	CHAC1(CHAC1),CPN1(CPN1)	-
BP	GO:0050820	positive regulation of coagulation	2	0	2	25	0.0722634	0.426402	ANO6(ANO6),HRG(HRG)	-
BP	GO:0060445	branching involved in salivary gland morphogenesis	1	1	2	25	0.0722634	0.426402	TGM2(TGM2)	SEMA3A(SEMA3A)
BP	GO:0002283	neutrophil activation involved in immune response	7	4	11	376	0.0728638	0.429535	ANO6(ANO6),LOC101799803(LOC101799803),LOC101804741(LOC101804741),LOC106019440(LOC106019440),LOC110351185(LOC110351185),LOC119713019(LOC119713019),MME(MME)	ACLY(ACLY),HVCN1(HVCN1),LOC101802682(LOC101802682),PFKL(PFKL)
BP	GO:0006650	glycerophospholipid metabolic process	0	10	10	332	0.0729445	0.429601	-	ABHD5(ABHD5),DBI(DBI),FGF22(FGF22),LIPI(LIPI),LOC101795049(LOC101795049),LOC106015962(LOC106015962),MBOAT2(MBOAT2),MTMR7(MTMR7),PTDSS2(PTDSS2),SELENOI(SELENOI)
MF	GO:0005548	phospholipid transporter activity	2	1	3	54	0.0732118	0.430227	ANO6(ANO6),ATP8B3(ATP8B3)	LOC101795049(LOC101795049)
MF	GO:0016788	hydrolase activity, acting on ester bonds	4	12	16	598	0.0734644	0.430227	LOC106019440(LOC106019440),PLPPR5(PLPPR5),PPP1R3C(PPP1R3C),UBASH3A(UBASH3A)	ABHD5(ABHD5),ENPP1(ENPP1),LDAH(LDAH),LIPI(LIPI),LOC106015962(LOC106015962),LOC113842844(LOC113842844),MTMR7(MTMR7),NCEH1(NCEH1),PDE9A(PDE9A),PFKL(PFKL),PPEF1(PPEF1),PPM1K(PPM1K)
BP	GO:0045619	regulation of lymphocyte differentiation	6	1	7	205	0.0736284	0.430227	GATA3(GATA3),IRF4(IRF4),LOC101799014(LOC101799014),LOC106019440(LOC106019440),LOC119715259(LOC119715259),LOC119715605(LOC119715605)	LOC101792081(LOC101792081)
MF	GO:0004181	metallocarboxypeptidase activity	2	0	2	25	0.0738876	0.430227	CPN1(CPN1),LOC101790953(LOC101790953)	-
MF	GO:0005501	retinoid binding	1	1	2	25	0.0738876	0.430227	LOC101801058(LOC101801058)	LOC101792081(LOC101792081)
MF	GO:0015301	anion:anion antiporter activity	1	1	2	25	0.0738876	0.430227	LOC101796470(LOC101796470)	SLC26A8(SLC26A8)
MF	GO:0015491	cation:cation antiporter activity	1	1	2	25	0.0738876	0.430227	SLC9A2(SLC9A2)	SLC41A1(SLC41A1)
MF	GO:0043395	heparan sulfate proteoglycan binding	2	0	2	25	0.0738876	0.430227	HRG(HRG),LOC106019440(LOC106019440)	-
MF	GO:0140323	solute:anion antiporter activity	1	1	2	25	0.0738876	0.430227	LOC101796470(LOC101796470)	SLC26A8(SLC26A8)
BP	GO:0006073	cellular glucan metabolic process	2	2	4	89	0.0740017	0.430227	ADRB1(ADRB1),PPP1R3C(PPP1R3C)	ENPP1(ENPP1),FASN(FASN)
BP	GO:0044042	glucan metabolic process	2	2	4	89	0.0740017	0.430227	ADRB1(ADRB1),PPP1R3C(PPP1R3C)	ENPP1(ENPP1),FASN(FASN)
BP	GO:0034765	regulation of ion transmembrane transport	5	5	10	333	0.0740892	0.430227	ADRB1(ADRB1),ANO6(ANO6),ATP4A(ATP4A),GJC2(GJC2),SCN3B(SCN3B)	DBI(DBI),GLRX(GLRX),KCNE3(KCNE3),KCNIP4(KCNIP4),LOC101799614(LOC101799614)
BP	GO:0032088	negative regulation of NF-kappaB transcription factor activity	2	1	3	55	0.0742195	0.430227	IL10(IL10),NLRC3(NLRC3)	PKHD1(PKHD1)
BP	GO:0051931	regulation of sensory perception	2	1	3	55	0.0742195	0.430227	IL10(IL10),TACR1(TACR1)	LOC101794114(LOC101794114)
BP	GO:1902369	negative regulation of RNA catabolic process	3	0	3	55	0.0742195	0.430227	RBM38(RBM38),TENT5A(TENT5A),TENT5C(TENT5C)	-
BP	GO:2000514	regulation of CD4-positive, alpha-beta T cell activation	2	1	3	55	0.0742195	0.430227	GATA3(GATA3),IRF4(IRF4)	LOC101792081(LOC101792081)
MF	GO:0015078	proton transmembrane transporter activity	2	2	4	88	0.0742537	0.430227	ATP4A(ATP4A),SLC9A2(SLC9A2)	HVCN1(HVCN1),LOC101793413(LOC101793413)
BP	GO:0050852	T cell receptor signaling pathway	6	0	6	165	0.0743044	0.430227	GATA3(GATA3),LOC106019440(LOC106019440),LOC119715259(LOC119715259),SKAP1(SKAP1),THEMIS2(THEMIS2),UBASH3A(UBASH3A)	-
BP	GO:0065008	regulation of biological quality	42	40	82	4017	0.0746317	0.431718	ADRB1(ADRB1),ANO6(ANO6),AQP4(AQP4),ASPM(ASPM),ATP4A(ATP4A),ATP8B3(ATP8B3),CA4(CA4),CPN1(CPN1),CX3CR1(CX3CR1),DIAPH3(DIAPH3),GATA3(GATA3),GPR174(GPR174),HCRTR2(HCRTR2),HRG(HRG),IL10(IL10),KLF2(KLF2),LOC101796470(LOC101796470),LOC101799803(LOC101799803),LOC101801058(LOC101801058),LOC101803350(LOC101803350),LOC101804741(LOC101804741),LOC106019440(LOC106019440),LOC110351185(LOC110351185),LOC119715605…	ABHD5(ABHD5),ACLY(ACLY),BHLHA15(BHLHA15),CNTNAP5(CNTNAP5),CPS1(CPS1),CRB2(CRB2),CRHR2(CRHR2),DBI(DBI),DNAJC22(DNAJC22),ENPP1(ENPP1),FASN(FASN),FMN2(FMN2),GLRA1(GLRA1),GLRX(GLRX),HMGA2(HMGA2),HS3ST2(HS3ST2),HSD17B12(HSD17B12),IL20RA(IL20RA),KCNE3(KCNE3),LDAH(LDAH),LOC101792081(LOC101792081),LOC101795719(LOC101795719),LOC101797580(LOC101797580),LOC101799614(LOC101799614),LOC101800226(LOC101800226),…
BP	GO:0007631	feeding behavior	4	4	8	248	0.0755253	0.436478	HCRTR2(HCRTR2),LOC119715484(LOC119715484),TACR1(TACR1),UNC119(UNC119)	CRHR2(CRHR2),GLRA1(GLRA1),LOC101799614(LOC101799614),PKD2L1(PKD2L1)
BP	GO:0002683	negative regulation of immune system process	9	4	13	469	0.0758349	0.437858	IL10(IL10),IRF4(IRF4),LOC101799014(LOC101799014),LOC101799803(LOC101799803),LOC106019440(LOC106019440),LOC119713782(LOC119713782),LOC119715259(LOC119715259),NLRC3(NLRC3),UBASH3A(UBASH3A)	LOC101792081(LOC101792081),PELI2(PELI2),PPARG(PPARG),ZBTB16(ZBTB16)
MF	GO:0005200	structural constituent of cytoskeleton	1	3	4	89	0.0767058	0.438744	MYBPC3(MYBPC3)	ACTA1(ACTA1),LOC119714295(LOC119714295),NEFM(NEFM)
MF	GO:0015294	solute:cation symporter activity	4	0	4	89	0.0767058	0.438744	LOC101796470(LOC101796470),SLC13A3(SLC13A3),SLC23A1(SLC23A1),SLC5A8(SLC5A8)	-
BP	GO:0070588	calcium ion transmembrane transport	4	5	9	292	0.077153	0.438744	ADRB1(ADRB1),ANO6(ANO6),GJC2(GJC2),LOC106019440(LOC106019440)	BHLHA15(BHLHA15),DBI(DBI),KCNE3(KCNE3),LOC101799614(LOC101799614),PKD2L1(PKD2L1)
BP	GO:0010524	positive regulation of calcium ion transport into cytosol	1	2	3	56	0.0774367	0.438744	ADRB1(ADRB1)	DBI(DBI),LOC101799614(LOC101799614)
BP	GO:0071398	cellular response to fatty acid	0	3	3	56	0.0774367	0.438744	-	CPS1(CPS1),LOC101800226(LOC101800226),PPARG(PPARG)
BP	GO:1900408	negative regulation of cellular response to oxidative stress	1	2	3	56	0.0774367	0.438744	IL10(IL10)	GLRX(GLRX),HSPH1(HSPH1)
BP	GO:2001222	regulation of neuron migration	2	1	3	56	0.0774367	0.438744	GATA3(GATA3),KIF26B(KIF26B)	SEMA3A(SEMA3A)
BP	GO:1902600	proton transmembrane transport	3	2	5	128	0.0781737	0.438744	ATP4A(ATP4A),LOC101796470(LOC101796470),SLC9A2(SLC9A2)	HVCN1(HVCN1),LOC101793413(LOC101793413)
BP	GO:0015850	organic hydroxy compound transport	6	2	8	250	0.0782908	0.438744	LOC110351185(LOC110351185),PTGS1(PTGS1),SLC16A7(SLC16A7),SLC51A(SLC51A),SLC5A8(SLC5A8),SYT7(SYT7)	CRHR2(CRHR2),PPARG(PPARG)
BP	GO:0005975	carbohydrate metabolic process	5	9	14	518	0.0787847	0.438744	ADRB1(ADRB1),CTBS(CTBS),LOC101804741(LOC101804741),PPP1R3C(PPP1R3C),SLC23A1(SLC23A1)	ENPP1(ENPP1),FASN(FASN),FUT9(FUT9),GALE(GALE),LOC101799614(LOC101799614),LOC113844272(LOC113844272),MTMR7(MTMR7),PDK1(PDK1),PFKL(PFKL)
MF	GO:0043167	ion binding	13	35	48	2194	0.079119	0.438744	ADRB1(ADRB1),DAB1(DAB1),DIAPH3(DIAPH3),HRG(HRG),LOC101801058(LOC101801058),LOC101802187(LOC101802187),LOC106019440(LOC106019440),LOC119717029(LOC119717029),LOC119717042(LOC119717042),MME(MME),MYOF(MYOF),SYT7(SYT7),TGM2(TGM2)	ABCD4(ABCD4),ACLY(ACLY),ACTA1(ACTA1),CPS1(CPS1),CUTA(CUTA),DBI(DBI),ENPP1(ENPP1),FASN(FASN),GLRA1(GLRA1),HSD17B12(HSD17B12),HVCN1(HVCN1),KCNIP4(KCNIP4),LIPI(LIPI),LOC101792081(LOC101792081),LOC101794114(LOC101794114),LOC101795049(LOC101795049),LOC101796127(LOC101796127),LOC101797580(LOC101797580),LOC101800226(LOC101800226),LOC101804800(LOC101804800),LOC113842652(LOC113842652),LOC113844272(LOC1138…
MF	GO:0042287	MHC protein binding	1	1	2	26	0.0791254	0.438744	CD8B(CD8B)	MARCHF1(MARCHF1)
MF	GO:0015293	symporter activity	4	0	4	90	0.0791984	0.438744	LOC101796470(LOC101796470),SLC13A3(SLC13A3),SLC23A1(SLC23A1),SLC5A8(SLC5A8)	-
MF	GO:0030246	carbohydrate binding	4	1	5	127	0.0793653	0.438744	LOC101804741(LOC101804741),LOC119717029(LOC119717029),LOC119717042(LOC119717042),PPP1R3C(PPP1R3C)	PFKL(PFKL)
BP	GO:0050865	regulation of cell activation	12	2	14	519	0.079742	0.438744	GATA3(GATA3),HRG(HRG),IL10(IL10),IRF4(IRF4),LOC101799014(LOC101799014),LOC101799803(LOC101799803),LOC106019440(LOC106019440),LOC119713019(LOC119713019),LOC119713782(LOC119713782),LOC119715259(LOC119715259),LOC119715605(LOC119715605),TACR1(TACR1)	HSPH1(HSPH1),LOC101792081(LOC101792081)
BP	GO:0006644	phospholipid metabolic process	1	11	12	428	0.0804439	0.438744	PLPPR5(PLPPR5)	ABHD5(ABHD5),DBI(DBI),FGF22(FGF22),LIPI(LIPI),LOC101792081(LOC101792081),LOC101795049(LOC101795049),LOC106015962(LOC106015962),MBOAT2(MBOAT2),MTMR7(MTMR7),PTDSS2(PTDSS2),SELENOI(SELENOI)
BP	GO:0042119	neutrophil activation	7	4	11	383	0.0805648	0.438744	ANO6(ANO6),LOC101799803(LOC101799803),LOC101804741(LOC101804741),LOC106019440(LOC106019440),LOC110351185(LOC110351185),LOC119713019(LOC119713019),MME(MME)	ACLY(ACLY),HVCN1(HVCN1),LOC101802682(LOC101802682),PFKL(PFKL)
BP	GO:0019359	nicotinamide nucleotide biosynthetic process	1	2	3	57	0.0807143	0.438744	SLC5A8(SLC5A8)	GALE(GALE),PFKL(PFKL)
BP	GO:0019363	pyridine nucleotide biosynthetic process	1	2	3	57	0.0807143	0.438744	SLC5A8(SLC5A8)	GALE(GALE),PFKL(PFKL)
BP	GO:0035272	exocrine system development	4	3	7	210	0.0813033	0.438744	DIAPH3(DIAPH3),PAX7(PAX7),TGM2(TGM2),WNT9A(WNT9A)	CRB2(CRB2),ROBO2(ROBO2),SEMA3A(SEMA3A)
MF	GO:0008289	lipid binding	8	8	16	607	0.0813663	0.438744	DAB1(DAB1),DIAPH3(DIAPH3),LOC101799803(LOC101799803),LOC101801058(LOC101801058),LOC110351185(LOC110351185),MYOF(MYOF),SYT7(SYT7),UNC119(UNC119)	CPS1(CPS1),LOC101792081(LOC101792081),LOC101795049(LOC101795049),LOC101797580(LOC101797580),LOC101800226(LOC101800226),LPAR3(LPAR3),PPARG(PPARG),RASAL1(RASAL1)
BP	GO:0045058	T cell selection	4	0	4	92	0.0813667	0.438744	GATA3(GATA3),IRF4(IRF4),LOC106019440(LOC106019440),LOC119715259(LOC119715259)	-
BP	GO:0045746	negative regulation of Notch signaling pathway	2	2	4	92	0.0813667	0.438744	CHAC1(CHAC1),TCIM(TCIM)	CRB2(CRB2),NBEA(NBEA)
BP	GO:0046849	bone remodeling	1	3	4	92	0.0813667	0.438744	SYT7(SYT7)	ENPP1(ENPP1),IL20RA(IL20RA),LOC101799614(LOC101799614)
MF	GO:0008233	peptidase activity	6	6	12	424	0.0816321	0.438744	ADAM22(ADAM22),CPN1(CPN1),LOC101790953(LOC101790953),LOC101791193(LOC101791193),MME(MME),TINAG(TINAG)	CASP6(CASP6),CPS1(CPS1),LOC101791537(LOC101791537),LOC101804173(LOC101804173),OTUD3(OTUD3),PCSK6(PCSK6)
BP	GO:0032102	negative regulation of response to external stimulus	6	4	10	340	0.0824183	0.438744	CX3CR1(CX3CR1),GATA3(GATA3),HRG(HRG),IL10(IL10),NLRC3(NLRC3),TFPI(TFPI)	IL22RA2(IL22RA2),PELI2(PELI2),PPARG(PPARG),SEMA3A(SEMA3A)
BP	GO:0002701	negative regulation of production of molecular mediator of immune response	2	0	2	27	0.0826406	0.438744	IL10(IL10),LOC119713782(LOC119713782)	-
BP	GO:0005979	regulation of glycogen biosynthetic process	1	1	2	27	0.0826406	0.438744	PPP1R3C(PPP1R3C)	ENPP1(ENPP1)
BP	GO:0010738	regulation of protein kinase A signaling	1	1	2	27	0.0826406	0.438744	TCIM(TCIM)	LOC101799614(LOC101799614)
BP	GO:0010962	regulation of glucan biosynthetic process	1	1	2	27	0.0826406	0.438744	PPP1R3C(PPP1R3C)	ENPP1(ENPP1)
BP	GO:0015949	nucleobase-containing small molecule interconversion	1	1	2	27	0.0826406	0.438744	AK4(AK4)	GLRX(GLRX)
BP	GO:0032332	positive regulation of chondrocyte differentiation	0	2	2	27	0.0826406	0.438744	-	LOC101800226(LOC101800226),ZBTB16(ZBTB16)
BP	GO:0043537	negative regulation of blood vessel endothelial cell migration	1	1	2	27	0.0826406	0.438744	HRG(HRG)	PPARG(PPARG)
BP	GO:0045061	thymic T cell selection	2	0	2	27	0.0826406	0.438744	GATA3(GATA3),LOC106019440(LOC106019440)	-
BP	GO:2000352	negative regulation of endothelial cell apoptotic process	2	0	2	27	0.0826406	0.438744	GATA3(GATA3),IL10(IL10)	-
MF	GO:0016791	phosphatase activity	4	4	8	250	0.0826558	0.438744	LOC106019440(LOC106019440),PLPPR5(PLPPR5),PPP1R3C(PPP1R3C),UBASH3A(UBASH3A)	MTMR7(MTMR7),PFKL(PFKL),PPEF1(PPEF1),PPM1K(PPM1K)
BP	GO:0006887	exocytosis	11	8	19	759	0.0830182	0.438744	ANO6(ANO6),EXOC3L2(EXOC3L2),HRG(HRG),LOC101799803(LOC101799803),LOC101804741(LOC101804741),LOC106019440(LOC106019440),LOC110351185(LOC110351185),LOC119713019(LOC119713019),MME(MME),SDC1(SDC1),SYT7(SYT7)	ACLY(ACLY),CNTNAP5(CNTNAP5),GLRX(GLRX),HVCN1(HVCN1),LOC101802682(LOC101802682),PFKL(PFKL),SCCPDH(SCCPDH),VMP1(VMP1)
MF	GO:0008528	G protein-coupled peptide receptor activity	4	1	5	129	0.0835582	0.438744	CX3CR1(CX3CR1),HCRTR2(HCRTR2),LOC119714326(LOC119714326),TACR1(TACR1)	CRHR2(CRHR2)
BP	GO:0003073	regulation of systemic arterial blood pressure	4	0	4	93	0.0838996	0.438744	ADRB1(ADRB1),LOC101804741(LOC101804741),MME(MME),TACR1(TACR1)	-
BP	GO:0002694	regulation of leukocyte activation	11	2	13	477	0.083908	0.438744	GATA3(GATA3),IL10(IL10),IRF4(IRF4),LOC101799014(LOC101799014),LOC101799803(LOC101799803),LOC106019440(LOC106019440),LOC119713019(LOC119713019),LOC119713782(LOC119713782),LOC119715259(LOC119715259),LOC119715605(LOC119715605),TACR1(TACR1)	HSPH1(HSPH1),LOC101792081(LOC101792081)
BP	GO:0009268	response to pH	0	3	3	58	0.0840512	0.438744	-	ENPP1(ENPP1),HVCN1(HVCN1),PKD2L1(PKD2L1)
BP	GO:0032637	interleukin-8 production	3	0	3	58	0.0840512	0.438744	IL10(IL10),LOC101799803(LOC101799803),LOC110351185(LOC110351185)	-
MF	GO:0004866	endopeptidase inhibitor activity	3	1	4	92	0.0843033	0.438744	HRG(HRG),LOC101799014(LOC101799014),TFPI(TFPI)	LOC101802682(LOC101802682)
MF	GO:0019840	isoprenoid binding	1	1	2	27	0.0844754	0.438744	LOC101801058(LOC101801058)	LOC101792081(LOC101792081)
MF	GO:0001653	peptide receptor activity	4	1	5	130	0.085698	0.438744	CX3CR1(CX3CR1),HCRTR2(HCRTR2),LOC119714326(LOC119714326),TACR1(TACR1)	CRHR2(CRHR2)
MF	GO:0015103	inorganic anion transmembrane transporter activity	3	2	5	130	0.085698	0.438744	ANO4(ANO4),ANO6(ANO6),LOC101796470(LOC101796470)	GLRA1(GLRA1),SLC26A8(SLC26A8)
CC	GO:0051233	spindle midzone	2	1	3	57	0.0856987	0.438744	ASPM(ASPM),UNC119(UNC119)	MAP10(MAP10)
BP	GO:0002322	B cell proliferation involved in immune response	0	1	1	5	0.085805	0.438744	-	CD180(CD180)
BP	GO:0002725	negative regulation of T cell cytokine production	1	0	1	5	0.085805	0.438744	LOC119713782(LOC119713782)	-
BP	GO:0002730	regulation of dendritic cell cytokine production	1	0	1	5	0.085805	0.438744	LOC110351185(LOC110351185)	-
BP	GO:0003099	positive regulation of the force of heart contraction by chemical signal	1	0	1	5	0.085805	0.438744	ADRB1(ADRB1)	-
BP	GO:0006032	chitin catabolic process	1	0	1	5	0.085805	0.438744	CTBS(CTBS)	-
BP	GO:0006771	riboflavin metabolic process	0	1	1	5	0.085805	0.438744	-	ENPP1(ENPP1)
BP	GO:0006933	negative regulation of cell adhesion involved in substrate-bound cell migration	1	0	1	5	0.085805	0.438744	LOC106019440(LOC106019440)	-
BP	GO:0007366	periodic partitioning by pair rule gene	1	0	1	5	0.085805	0.438744	PAX7(PAX7)	-
BP	GO:0010887	negative regulation of cholesterol storage	0	1	1	5	0.085805	0.438744	-	PPARG(PPARG)
BP	GO:0015746	citrate transport	1	0	1	5	0.085805	0.438744	SLC13A3(SLC13A3)	-
BP	GO:0015803	branched-chain amino acid transport	1	0	1	5	0.085805	0.438744	LOC101800982(LOC101800982)	-
BP	GO:0021855	hypothalamus cell migration	0	1	1	5	0.085805	0.438744	-	SEMA3A(SEMA3A)
BP	GO:0030070	insulin processing	1	0	1	5	0.085805	0.438744	CPN1(CPN1)	-
BP	GO:0030885	regulation of myeloid dendritic cell activation	1	0	1	5	0.085805	0.438744	IL10(IL10)	-
BP	GO:0031999	negative regulation of fatty acid beta-oxidation	0	1	1	5	0.085805	0.438744	-	DBI(DBI)
BP	GO:0032097	positive regulation of response to food	0	1	1	5	0.085805	0.438744	-	FASN(FASN)
BP	GO:0032100	positive regulation of appetite	0	1	1	5	0.085805	0.438744	-	FASN(FASN)
BP	GO:0032782	bile acid secretion	1	0	1	5	0.085805	0.438744	SLC51A(SLC51A)	-
BP	GO:0032898	neurotrophin production	0	1	1	5	0.085805	0.438744	-	PCSK6(PCSK6)
BP	GO:0032971	regulation of muscle filament sliding	1	0	1	5	0.085805	0.438744	MYBPC3(MYBPC3)	-
BP	GO:0033600	negative regulation of mammary gland epithelial cell proliferation	1	0	1	5	0.085805	0.438744	GATA3(GATA3)	-
BP	GO:0033685	negative regulation of luteinizing hormone secretion	0	1	1	5	0.085805	0.438744	-	CRHR2(CRHR2)
BP	GO:0034201	response to oleic acid	0	1	1	5	0.085805	0.438744	-	CPS1(CPS1)
BP	GO:0035441	cell migration involved in vasculogenesis	0	1	1	5	0.085805	0.438744	-	SEMA3A(SEMA3A)
BP	GO:0035879	plasma membrane lactate transport	1	0	1	5	0.085805	0.438744	SLC16A7(SLC16A7)	-
BP	GO:0038123	toll-like receptor TLR1:TLR2 signaling pathway	1	0	1	5	0.085805	0.438744	LOC110351185(LOC110351185)	-
BP	GO:0039692	single stranded viral RNA replication via double stranded DNA intermediate	0	1	1	5	0.085805	0.438744	-	HMGA2(HMGA2)
BP	GO:0042495	detection of triacyl bacterial lipopeptide	1	0	1	5	0.085805	0.438744	LOC110351185(LOC110351185)	-
BP	GO:0042496	detection of diacyl bacterial lipopeptide	1	0	1	5	0.085805	0.438744	LOC110351185(LOC110351185)	-
BP	GO:0042640	anagen	1	0	1	5	0.085805	0.438744	LOC101799014(LOC101799014)	-
BP	GO:0043435	response to corticotropin-releasing hormone	0	1	1	5	0.085805	0.438744	-	CRHR2(CRHR2)
BP	GO:0044107	cellular alcohol metabolic process	0	1	1	5	0.085805	0.438744	-	ERG28(ERG28)
BP	GO:0044108	cellular alcohol biosynthetic process	0	1	1	5	0.085805	0.438744	-	ERG28(ERG28)
BP	GO:0045347	negative regulation of MHC class II biosynthetic process	1	0	1	5	0.085805	0.438744	IL10(IL10)	-
BP	GO:0046693	sperm storage	0	1	1	5	0.085805	0.438744	-	PKD2L1(PKD2L1)
BP	GO:0046882	negative regulation of follicle-stimulating hormone secretion	0	1	1	5	0.085805	0.438744	-	CRHR2(CRHR2)
BP	GO:0051884	regulation of timing of anagen	1	0	1	5	0.085805	0.438744	LOC101799014(LOC101799014)	-
BP	GO:0052173	response to defenses of other organism	1	0	1	5	0.085805	0.438744	LOC110351185(LOC110351185)	-
BP	GO:0052200	response to host defenses	1	0	1	5	0.085805	0.438744	LOC110351185(LOC110351185)	-
BP	GO:0060083	smooth muscle contraction involved in micturition	1	0	1	5	0.085805	0.438744	TACR1(TACR1)	-
BP	GO:0060371	regulation of atrial cardiac muscle cell membrane depolarization	1	0	1	5	0.085805	0.438744	SCN3B(SCN3B)	-
BP	GO:0061218	negative regulation of mesonephros development	1	0	1	5	0.085805	0.438744	GATA3(GATA3)	-
BP	GO:0061541	rhabdomere morphogenesis	0	1	1	5	0.085805	0.438744	-	CRB2(CRB2)
BP	GO:0070340	detection of bacterial lipopeptide	1	0	1	5	0.085805	0.438744	LOC110351185(LOC110351185)	-
BP	GO:0071306	cellular response to vitamin E	0	1	1	5	0.085805	0.438744	-	PPARG(PPARG)
BP	GO:0071332	cellular response to fructose stimulus	1	0	1	5	0.085805	0.438744	LOC101804741(LOC101804741)	-
BP	GO:0071376	cellular response to corticotropin-releasing hormone stimulus	0	1	1	5	0.085805	0.438744	-	CRHR2(CRHR2)
BP	GO:0071725	response to triacyl bacterial lipopeptide	1	0	1	5	0.085805	0.438744	LOC110351185(LOC110351185)	-
BP	GO:0071727	cellular response to triacyl bacterial lipopeptide	1	0	1	5	0.085805	0.438744	LOC110351185(LOC110351185)	-
BP	GO:0072098	anterior/posterior pattern specification involved in kidney development	1	0	1	5	0.085805	0.438744	LOC101801058(LOC101801058)	-
BP	GO:0072338	cellular lactam metabolic process	1	0	1	5	0.085805	0.438744	MME(MME)	-
BP	GO:0072603	interleukin-5 secretion	1	0	1	5	0.085805	0.438744	GATA3(GATA3)	-
BP	GO:0072611	interleukin-13 secretion	1	0	1	5	0.085805	0.438744	GATA3(GATA3)	-
BP	GO:0072733	response to staurosporine	0	1	1	5	0.085805	0.438744	-	CASP6(CASP6)
BP	GO:0072734	cellular response to staurosporine	0	1	1	5	0.085805	0.438744	-	CASP6(CASP6)
BP	GO:0075136	response to host	1	0	1	5	0.085805	0.438744	LOC110351185(LOC110351185)	-
BP	GO:0093002	response to nematicide	1	0	1	5	0.085805	0.438744	MAP3K15(MAP3K15)	-
BP	GO:0097089	methyl-branched fatty acid metabolic process	0	1	1	5	0.085805	0.438744	-	FASN(FASN)
BP	GO:0097623	potassium ion export across plasma membrane	0	1	1	5	0.085805	0.438744	-	KCNE3(KCNE3)
BP	GO:0106071	positive regulation of adenylate cyclase-activating G protein-coupled receptor signaling pathway	1	0	1	5	0.085805	0.438744	ADRB1(ADRB1)	-
BP	GO:1900133	regulation of renin secretion into blood stream	1	0	1	5	0.085805	0.438744	ADRB1(ADRB1)	-
BP	GO:1901475	pyruvate transmembrane transport	1	0	1	5	0.085805	0.438744	SLC16A7(SLC16A7)	-
BP	GO:1902097	positive regulation of transcription from RNA polymerase II promoter involved in defense response to Gram-negative bacterium	1	0	1	5	0.085805	0.438744	MAP3K15(MAP3K15)	-
BP	GO:1902285	semaphorin-plexin signaling pathway involved in neuron projection guidance	0	1	1	5	0.085805	0.438744	-	SEMA3A(SEMA3A)
BP	GO:1903553	positive regulation of extracellular exosome assembly	1	0	1	5	0.085805	0.438744	SDC1(SDC1)	-
BP	GO:1905024	regulation of membrane repolarization during ventricular cardiac muscle cell action potential	0	1	1	5	0.085805	0.438744	-	KCNE3(KCNE3)
BP	GO:1905031	regulation of membrane repolarization during cardiac muscle cell action potential	0	1	1	5	0.085805	0.438744	-	KCNE3(KCNE3)
BP	GO:1905563	negative regulation of vascular endothelial cell proliferation	0	1	1	5	0.085805	0.438744	-	PPARG(PPARG)
BP	GO:2000348	regulation of CD40 signaling pathway	1	0	1	5	0.085805	0.438744	LOC119713782(LOC119713782)	-
BP	GO:2000587	negative regulation of platelet-derived growth factor receptor-beta signaling pathway	0	1	1	5	0.085805	0.438744	-	GLRX(GLRX)
BP	GO:2000662	regulation of interleukin-5 secretion	1	0	1	5	0.085805	0.438744	GATA3(GATA3)	-
BP	GO:2000665	regulation of interleukin-13 secretion	1	0	1	5	0.085805	0.438744	GATA3(GATA3)	-
BP	GO:2001027	negative regulation of endothelial cell chemotaxis	1	0	1	5	0.085805	0.438744	HRG(HRG)	-
CC	GO:0042175	nuclear outer membrane-endoplasmic reticulum membrane network	4	16	20	790	0.0860117	0.438744	LOC101799014(LOC101799014),LOC101801058(LOC101801058),PTGS1(PTGS1),SLC51A(SLC51A)	ABCD4(ABCD4),ELOVL2(ELOVL2),ELOVL6(ELOVL6),ERG28(ERG28),FMN2(FMN2),HSD17B12(HSD17B12),LOC101792317(LOC101792317),LOC119714935(LOC119714935),MARCHF1(MARCHF1),MBOAT2(MBOAT2),NCEH1(NCEH1),PTDSS2(PTDSS2),SCD(SCD),SELENOI(SELENOI),SPTLC3(SPTLC3),TM6SF2(TM6SF2)
MF	GO:0004930	G protein-coupled receptor activity	6	4	10	339	0.0863204	0.438744	ADRB1(ADRB1),CX3CR1(CX3CR1),GPR174(GPR174),HCRTR2(HCRTR2),LOC119714326(LOC119714326),TACR1(TACR1)	CRHR2(CRHR2),GPR52(GPR52),LPAR3(LPAR3),PPARG(PPARG)
BP	GO:0036230	granulocyte activation	7	4	11	388	0.0863669	0.438744	ANO6(ANO6),LOC101799803(LOC101799803),LOC101804741(LOC101804741),LOC106019440(LOC106019440),LOC110351185(LOC110351185),LOC119713019(LOC119713019),MME(MME)	ACLY(ACLY),HVCN1(HVCN1),LOC101802682(LOC101802682),PFKL(PFKL)
CC	GO:0000780	condensed nuclear chromosome, centromeric region	2	0	2	27	0.0863897	0.438744	MIS18BP1(MIS18BP1),TTK(TTK)	-
CC	GO:0005865	striated muscle thin filament	0	2	2	27	0.0863897	0.438744	-	ACTA1(ACTA1),LOC119714295(LOC119714295)
BP	GO:0002702	positive regulation of production of molecular mediator of immune response	4	0	4	94	0.0864708	0.438744	GATA3(GATA3),LOC106019440(LOC106019440),LOC110351185(LOC110351185),MAP3K15(MAP3K15)	-
BP	GO:1903426	regulation of reactive oxygen species biosynthetic process	4	0	4	94	0.0864708	0.438744	IL10(IL10),KLF2(KLF2),LOC110351185(LOC110351185),SLC30A10(SLC30A10)	-
MF	GO:0004331	fructose-2,6-bisphosphate 2-phosphatase activity	0	1	1	5	0.0868868	0.438744	-	PFKL(PFKL)
MF	GO:0004568	chitinase activity	1	0	1	5	0.0868868	0.438744	CTBS(CTBS)	-
MF	GO:0004758	serine C-palmitoyltransferase activity	0	1	1	5	0.0868868	0.438744	-	SPTLC3(SPTLC3)
MF	GO:0008443	phosphofructokinase activity	0	1	1	5	0.0868868	0.438744	-	PFKL(PFKL)
MF	GO:0015137	citrate transmembrane transporter activity	1	0	1	5	0.0868868	0.438744	SLC13A3(SLC13A3)	-
MF	GO:0015183	L-aspartate transmembrane transporter activity	1	0	1	5	0.0868868	0.438744	SLC13A3(SLC13A3)	-
MF	GO:0015349	thyroid hormone transmembrane transporter activity	1	0	1	5	0.0868868	0.438744	SLCO4A1(SLCO4A1)	-
MF	GO:0016406	carnitine O-acyltransferase activity	1	0	1	5	0.0868868	0.438744	CPT1B(CPT1B)	-
MF	GO:0016454	C-palmitoyltransferase activity	0	1	1	5	0.0868868	0.438744	-	SPTLC3(SPTLC3)
MF	GO:0030156	benzodiazepine receptor binding	0	1	1	5	0.0868868	0.438744	-	DBI(DBI)
MF	GO:0036042	long-chain fatty acyl-CoA binding	0	1	1	5	0.0868868	0.438744	-	DBI(DBI)
MF	GO:0042497	triacyl lipopeptide binding	1	0	1	5	0.0868868	0.438744	LOC110351185(LOC110351185)	-
MF	GO:0042498	diacyl lipopeptide binding	1	0	1	5	0.0868868	0.438744	LOC110351185(LOC110351185)	-
MF	GO:0044323	retinoic acid-responsive element binding	0	1	1	5	0.0868868	0.438744	-	LOC101792081(LOC101792081)
MF	GO:0046912	transferase activity, transferring acyl groups, acyl groups converted into alkyl on transfer	0	1	1	5	0.0868868	0.438744	-	ACLY(ACLY)
MF	GO:0050693	LBD domain binding	0	1	1	5	0.0868868	0.438744	-	PPARG(PPARG)
MF	GO:0050833	pyruvate transmembrane transporter activity	1	0	1	5	0.0868868	0.438744	SLC16A7(SLC16A7)	-
MF	GO:0051575	5'-deoxyribose-5-phosphate lyase activity	0	1	1	5	0.0868868	0.438744	-	HMGA2(HMGA2)
MF	GO:0070538	oleic acid binding	0	1	1	5	0.0868868	0.438744	-	LOC101800226(LOC101800226)
MF	GO:1903763	gap junction channel activity involved in cell communication by electrical coupling	1	0	1	5	0.0868868	0.438744	GJC2(GJC2)	-
MF	GO:2001069	glycogen binding	1	0	1	5	0.0868868	0.438744	PPP1R3C(PPP1R3C)	-
MF	GO:0030414	peptidase inhibitor activity	3	1	4	93	0.086915	0.438744	HRG(HRG),LOC101799014(LOC101799014),TFPI(TFPI)	LOC101802682(LOC101802682)
CC	GO:0005789	endoplasmic reticulum membrane	4	15	19	744	0.0869415	0.438744	LOC101799014(LOC101799014),LOC101801058(LOC101801058),PTGS1(PTGS1),SLC51A(SLC51A)	ABCD4(ABCD4),ELOVL2(ELOVL2),ELOVL6(ELOVL6),ERG28(ERG28),FMN2(FMN2),HSD17B12(HSD17B12),LOC101792317(LOC101792317),MARCHF1(MARCHF1),MBOAT2(MBOAT2),NCEH1(NCEH1),PTDSS2(PTDSS2),SCD(SCD),SELENOI(SELENOI),SPTLC3(SPTLC3),TM6SF2(TM6SF2)
BP	GO:0051179	localization	61	57	118	6037	0.0873112	0.438744	ADRB1(ADRB1),ANO4(ANO4),ANO6(ANO6),AQP4(AQP4),ASIC3(ASIC3),ASPM(ASPM),ATP4A(ATP4A),ATP8B3(ATP8B3),CA4(CA4),COL18A1(COL18A1),CPT1B(CPT1B),CX3CR1(CX3CR1),DAB1(DAB1),DIAPH3(DIAPH3),EXOC3L2(EXOC3L2),GATA3(GATA3),GJC2(GJC2),HRG(HRG),IL10(IL10),JCHAIN(JCHAIN),KCNJ16(KCNJ16),KIF26B(KIF26B),LOC101796470(LOC101796470),LOC101799803(LOC101799803),LOC101800982(LOC101800982),LOC101804741(LOC101804741),LOC1060…	ABCD4(ABCD4),ABHD5(ABHD5),ACLY(ACLY),BHLHA15(BHLHA15),CNTNAP5(CNTNAP5),CRB2(CRB2),CRHR2(CRHR2),DBI(DBI),DNAJC22(DNAJC22),ENPP1(ENPP1),FMN2(FMN2),GLRA1(GLRA1),GLRX(GLRX),HMGA2(HMGA2),HSPH1(HSPH1),HVCN1(HVCN1),KCNE3(KCNE3),KCNIP4(KCNIP4),LDAH(LDAH),LOC101792081(LOC101792081),LOC101793166(LOC101793166),LOC101793413(LOC101793413),LOC101794114(LOC101794114),LOC101795049(LOC101795049),LOC101795719(LOC1…
BP	GO:0032094	response to food	0	3	3	59	0.0874464	0.438744	-	CPS1(CPS1),FASN(FASN),PPARG(PPARG)
BP	GO:0086003	cardiac muscle cell contraction	2	1	3	59	0.0874464	0.438744	ADRB1(ADRB1),SCN3B(SCN3B)	KCNE3(KCNE3)
BP	GO:1902883	negative regulation of response to oxidative stress	1	2	3	59	0.0874464	0.438744	IL10(IL10)	GLRX(GLRX),HSPH1(HSPH1)
BP	GO:0002446	neutrophil mediated immunity	7	4	11	389	0.0875576	0.438744	ANO6(ANO6),LOC101799803(LOC101799803),LOC101804741(LOC101804741),LOC106019440(LOC106019440),LOC110351185(LOC110351185),LOC119713019(LOC119713019),MME(MME)	ACLY(ACLY),HVCN1(HVCN1),LOC101802682(LOC101802682),PFKL(PFKL)
BP	GO:0009895	negative regulation of catabolic process	5	4	9	300	0.0877385	0.438744	IL10(IL10),NRBP2(NRBP2),RBM38(RBM38),TENT5A(TENT5A),TENT5C(TENT5C)	CRB2(CRB2),DBI(DBI),FMN2(FMN2),VMP1(VMP1)
BP	GO:0051251	positive regulation of lymphocyte activation	7	2	9	300	0.0877385	0.438744	GATA3(GATA3),LOC106019440(LOC106019440),LOC119713019(LOC119713019),LOC119713782(LOC119713782),LOC119715259(LOC119715259),LOC119715605(LOC119715605),TACR1(TACR1)	HSPH1(HSPH1),LOC101792081(LOC101792081)
CC	GO:0005579	membrane attack complex	1	0	1	5	0.087975	0.438744	C7(C7)	-
CC	GO:0005862	muscle thin filament tropomyosin	0	1	1	5	0.087975	0.438744	-	LOC119714295(LOC119714295)
CC	GO:0035354	Toll-like receptor 1-Toll-like receptor 2 protein complex	1	0	1	5	0.087975	0.438744	LOC110351185(LOC110351185)	-
CC	GO:0035355	Toll-like receptor 2-Toll-like receptor 6 protein complex	1	0	1	5	0.087975	0.438744	LOC110351185(LOC110351185)	-
CC	GO:0071942	XPC complex	0	1	1	5	0.087975	0.438744	-	LOC119714418(LOC119714418)
BP	GO:0002369	T cell cytokine production	2	0	2	28	0.0879903	0.438744	GATA3(GATA3),LOC119713782(LOC119713782)	-
BP	GO:0003383	apical constriction	1	1	2	28	0.0879903	0.438744	DIAPH3(DIAPH3)	CRB2(CRB2)
BP	GO:0042590	antigen processing and presentation of exogenous peptide antigen via MHC class I	2	0	2	28	0.0879903	0.438744	LOC119717029(LOC119717029),LOC119717042(LOC119717042)	-
BP	GO:0044764	multi-organism cellular process	1	1	2	28	0.0879903	0.438744	HRG(HRG)	LOC101797580(LOC101797580)
BP	GO:0045191	regulation of isotype switching	2	0	2	28	0.0879903	0.438744	IL10(IL10),LOC106019440(LOC106019440)	-
BP	GO:0045686	negative regulation of glial cell differentiation	1	1	2	28	0.0879903	0.438744	DAB1(DAB1)	HMGA2(HMGA2)
BP	GO:0070734	histone H3-K27 methylation	1	1	2	28	0.0879903	0.438744	GATA3(GATA3)	LOC101804800(LOC101804800)
BP	GO:0035821	modulation of process of other organism	3	2	5	133	0.0886442	0.441578	HRG(HRG),LOC110351185(LOC110351185),SDC1(SDC1)	HMGA2(HMGA2),LOC101797580(LOC101797580)
BP	GO:0043436	oxoacid metabolic process	5	18	23	961	0.0887015	0.441578	CPT1B(CPT1B),LOC101801058(LOC101801058),LOC110351185(LOC110351185),PTGS1(PTGS1),SLC23A1(SLC23A1)	ACLY(ACLY),CPS1(CPS1),DBI(DBI),ELOVL2(ELOVL2),ELOVL6(ELOVL6),ENPP1(ENPP1),FASN(FASN),GALE(GALE),HSD17B12(HSD17B12),LOC101792317(LOC101792317),PDHX(PDHX),PDK1(PDK1),PFKL(PFKL),PIPOX(PIPOX),PPARG(PPARG),PPM1K(PPM1K),SCD(SCD),SLC3A1(SLC3A1)
BP	GO:0007569	cell aging	3	1	4	95	0.0890801	0.442749	FOXM1(FOXM1),MME(MME),SLC30A10(SLC30A10)	HMGA2(HMGA2)
BP	GO:0032479	regulation of type I interferon production	3	1	4	95	0.0890801	0.442749	IL10(IL10),LOC110351185(LOC110351185),NLRC3(NLRC3)	ZBTB16(ZBTB16)
BP	GO:0050707	regulation of cytokine secretion	7	0	7	215	0.0894248	0.444105	GATA3(GATA3),IL10(IL10),LOC110351185(LOC110351185),LOC119713782(LOC119713782),LOC119715259(LOC119715259),LOC119717029(LOC119717029),LOC119717042(LOC119717042)	-
BP	GO:0006796	phosphate-containing compound metabolic process	22	41	63	3031	0.089562	0.444429	AK4(AK4),CCNA2(CCNA2),DAB1(DAB1),ENTPD8(ENTPD8),FOXM1(FOXM1),GJC2(GJC2),HRG(HRG),LOC106019440(LOC106019440),LOC110351185(LOC110351185),LOC119713782(LOC119713782),LOC119715259(LOC119715259),MAP3K15(MAP3K15),NRBP2(NRBP2),PKN3(PKN3),PLPPR5(PLPPR5),PPP1R3C(PPP1R3C),SLC30A10(SLC30A10),SLC5A8(SLC5A8),TCIM(TCIM),TTK(TTK),UBASH3A(UBASH3A),UNC119(UNC119)	ABHD5(ABHD5),ACLY(ACLY),CPS1(CPS1),CRHR2(CRHR2),DBI(DBI),ELOVL2(ELOVL2),ELOVL6(ELOVL6),ENPP1(ENPP1),FASN(FASN),FGF22(FGF22),GALE(GALE),HMGA2(HMGA2),HSD17B12(HSD17B12),HSPH1(HSPH1),IL22RA2(IL22RA2),LIPI(LIPI),LOC101792081(LOC101792081),LOC101795049(LOC101795049),LOC101795719(LOC101795719),LOC101799614(LOC101799614),LOC106015962(LOC106015962),LOC113842652(LOC113842652),LPAR3(LPAR3),MBOAT2(MBOAT2),M…
BP	GO:0051651	maintenance of location in cell	5	3	8	258	0.0899531	0.446011	ASPM(ASPM),DIAPH3(DIAPH3),LOC106019440(LOC106019440),SLC30A10(SLC30A10),TAF8(TAF8)	DBI(DBI),LOC101795719(LOC101795719),LOC101797580(LOC101797580)
MF	GO:0004888	transmembrane signaling receptor activity	11	7	18	711	0.0902388	0.447069	ACKR1(ACKR1),ADRB1(ADRB1),CX3CR1(CX3CR1),GPR174(GPR174),HCRTR2(HCRTR2),LOC106019440(LOC106019440),LOC119713782(LOC119713782),LOC119714326(LOC119714326),LOC119717029(LOC119717029),LOC119717042(LOC119717042),TACR1(TACR1)	CRHR2(CRHR2),GPR52(GPR52),IL20RA(IL20RA),IL22RA2(IL22RA2),LPAR3(LPAR3),PPARG(PPARG),ROBO2(ROBO2)
BP	GO:0019730	antimicrobial humoral response	4	1	5	134	0.0908221	0.448182	HRG(HRG),JCHAIN(JCHAIN),LOC101799803(LOC101799803),MAP3K15(MAP3K15)	PELI2(PELI2)
BP	GO:0016445	somatic diversification of immunoglobulins	3	0	3	60	0.0908987	0.448182	IL10(IL10),LOC101803350(LOC101803350),LOC106019440(LOC106019440)	-
BP	GO:0032330	regulation of chondrocyte differentiation	1	2	3	60	0.0908987	0.448182	WNT9A(WNT9A)	LOC101800226(LOC101800226),ZBTB16(ZBTB16)
BP	GO:0072525	pyridine-containing compound biosynthetic process	1	2	3	60	0.0908987	0.448182	SLC5A8(SLC5A8)	GALE(GALE),PFKL(PFKL)
BP	GO:1901224	positive regulation of NIK/NF-kappaB signaling	2	1	3	60	0.0908987	0.448182	LOC110351185(LOC110351185),TCIM(TCIM)	GLRX(GLRX)
BP	GO:1902475	L-alpha-amino acid transmembrane transport	2	1	3	60	0.0908987	0.448182	LOC101800982(LOC101800982),SLC13A3(SLC13A3)	SLC3A1(SLC3A1)
CC	GO:0099503	secretory vesicle	13	8	21	844	0.0915083	0.450828	ANO6(ANO6),ATP8B3(ATP8B3),CA4(CA4),CPN1(CPN1),HRG(HRG),LOC101799014(LOC101799014),LOC101799803(LOC101799803),LOC101804741(LOC101804741),LOC106019440(LOC106019440),LOC110351185(LOC110351185),LOC119713019(LOC119713019),MME(MME),SYT7(SYT7)	ACLY(ACLY),DBI(DBI),HVCN1(HVCN1),LOC101799614(LOC101799614),LOC101802682(LOC101802682),NUDT1(NUDT1),PFKL(PFKL),SCCPDH(SCCPDH)
BP	GO:0032606	type I interferon production	3	1	4	96	0.091727	0.451186	IL10(IL10),LOC110351185(LOC110351185),NLRC3(NLRC3)	ZBTB16(ZBTB16)
BP	GO:0070613	regulation of protein processing	4	0	4	96	0.091727	0.451186	C7(C7),CHAC1(CHAC1),CPN1(CPN1),HRG(HRG)	-
BP	GO:0034764	positive regulation of transmembrane transport	3	4	7	217	0.0927977	0.456089	ADRB1(ADRB1),ANO6(ANO6),GJC2(GJC2)	DBI(DBI),GLRX(GLRX),KCNE3(KCNE3),LOC101799614(LOC101799614)
BP	GO:0009713	catechol-containing compound biosynthetic process	1	1	2	29	0.0934401	0.456703	GATA3(GATA3)	CRHR2(CRHR2)
BP	GO:0015874	norepinephrine transport	1	1	2	29	0.0934401	0.456703	PTGS1(PTGS1)	CRHR2(CRHR2)
BP	GO:0021903	rostrocaudal neural tube patterning	1	1	2	29	0.0934401	0.456703	LOC101801058(LOC101801058)	LOC101792081(LOC101792081)
BP	GO:0042423	catecholamine biosynthetic process	1	1	2	29	0.0934401	0.456703	GATA3(GATA3)	CRHR2(CRHR2)
BP	GO:0045730	respiratory burst	2	0	2	29	0.0934401	0.456703	JCHAIN(JCHAIN),LOC101799803(LOC101799803)	-
BP	GO:0051457	maintenance of protein location in nucleus	1	1	2	29	0.0934401	0.456703	TAF8(TAF8)	LOC101795719(LOC101795719)
BP	GO:0060008	Sertoli cell differentiation	1	1	2	29	0.0934401	0.456703	SDC1(SDC1)	LOC101792081(LOC101792081)
MF	GO:0008188	neuropeptide receptor activity	2	1	3	60	0.0935668	0.456961	HCRTR2(HCRTR2),TACR1(TACR1)	CRHR2(CRHR2)
BP	GO:0010035	response to inorganic substance	9	10	19	772	0.0940672	0.457258	CPT1B(CPT1B),HRG(HRG),IL10(IL10),KLF2(KLF2),LOC119714326(LOC119714326),SDC1(SDC1),SLC30A10(SLC30A10),SYT7(SYT7),TACR1(TACR1)	ACTA1(ACTA1),CASP6(CASP6),CPS1(CPS1),GLRA1(GLRA1),GLRX(GLRX),HSPH1(HSPH1),HVCN1(HVCN1),NUDT1(NUDT1),PPARG(PPARG),SLC41A1(SLC41A1)
BP	GO:0002220	innate immune response activating cell surface receptor signaling pathway	3	0	3	61	0.0944072	0.457258	LOC110351185(LOC110351185),LOC119717029(LOC119717029),LOC119717042(LOC119717042)	-
BP	GO:0032611	interleukin-1 beta production	3	0	3	61	0.0944072	0.457258	AQP4(AQP4),LOC110351185(LOC110351185),NLRC3(NLRC3)	-
BP	GO:0006112	energy reserve metabolic process	2	2	4	97	0.0944112	0.457258	ADRB1(ADRB1),PPP1R3C(PPP1R3C)	ENPP1(ENPP1),FASN(FASN)
BP	GO:0006911	phagocytosis, engulfment	3	1	4	97	0.0944112	0.457258	ANO6(ANO6),LOC101799803(LOC101799803),LOC119713019(LOC119713019)	PPARG(PPARG)
BP	GO:0038061	NIK/NF-kappaB signaling	3	1	4	97	0.0944112	0.457258	LOC110351185(LOC110351185),NLRC3(NLRC3),TCIM(TCIM)	GLRX(GLRX)
BP	GO:1903317	regulation of protein maturation	4	0	4	97	0.0944112	0.457258	C7(C7),CHAC1(CHAC1),CPN1(CPN1),HRG(HRG)	-
BP	GO:0006082	organic acid metabolic process	5	18	23	969	0.0949291	0.457258	CPT1B(CPT1B),LOC101801058(LOC101801058),LOC110351185(LOC110351185),PTGS1(PTGS1),SLC23A1(SLC23A1)	ACLY(ACLY),CPS1(CPS1),DBI(DBI),ELOVL2(ELOVL2),ELOVL6(ELOVL6),ENPP1(ENPP1),FASN(FASN),GALE(GALE),HSD17B12(HSD17B12),LOC101792317(LOC101792317),PDHX(PDHX),PDK1(PDK1),PFKL(PFKL),PIPOX(PIPOX),PPARG(PPARG),PPM1K(PPM1K),SCD(SCD),SLC3A1(SLC3A1)
MF	GO:0061135	endopeptidase regulator activity	3	1	4	96	0.0949825	0.457258	HRG(HRG),LOC101799014(LOC101799014),TFPI(TFPI)	LOC101802682(LOC101802682)
MF	GO:0005537	mannose binding	2	0	2	29	0.0954891	0.457258	LOC119717029(LOC119717029),LOC119717042(LOC119717042)	-
CC	GO:0098827	endoplasmic reticulum subcompartment	4	15	19	755	0.0967664	0.457258	LOC101799014(LOC101799014),LOC101801058(LOC101801058),PTGS1(PTGS1),SLC51A(SLC51A)	ABCD4(ABCD4),ELOVL2(ELOVL2),ELOVL6(ELOVL6),ERG28(ERG28),FMN2(FMN2),HSD17B12(HSD17B12),LOC101792317(LOC101792317),MARCHF1(MARCHF1),MBOAT2(MBOAT2),NCEH1(NCEH1),PTDSS2(PTDSS2),SCD(SCD),SELENOI(SELENOI),SPTLC3(SPTLC3),TM6SF2(TM6SF2)
BP	GO:0008045	motor neuron axon guidance	2	3	5	137	0.0975202	0.457258	GATA3(GATA3),WNT9A(WNT9A)	ROBO2(ROBO2),SEMA3A(SEMA3A),TENM3(TENM3)
BP	GO:1901292	nucleoside phosphate catabolic process	0	5	5	137	0.0975202	0.457258	-	ENPP1(ENPP1),GALE(GALE),NUDT1(NUDT1),PDE9A(PDE9A),PFKL(PFKL)
BP	GO:2001023	regulation of response to drug	2	3	5	137	0.0975202	0.457258	IL10(IL10),SYT7(SYT7)	GLRX(GLRX),HMGA2(HMGA2),HSPH1(HSPH1)
BP	GO:0031330	negative regulation of cellular catabolic process	5	3	8	263	0.0977278	0.457258	IL10(IL10),NRBP2(NRBP2),RBM38(RBM38),TENT5A(TENT5A),TENT5C(TENT5C)	CRB2(CRB2),DBI(DBI),VMP1(VMP1)
BP	GO:0010633	negative regulation of epithelial cell migration	1	2	3	62	0.0979706	0.457258	HRG(HRG)	PPARG(PPARG),SEMA3A(SEMA3A)
BP	GO:0021515	cell differentiation in spinal cord	2	1	3	62	0.0979706	0.457258	GATA3(GATA3),PAX7(PAX7)	OLIG3(OLIG3)
BP	GO:0021532	neural tube patterning	2	1	3	62	0.0979706	0.457258	LOC101801058(LOC101801058),PAX7(PAX7)	LOC101792081(LOC101792081)
BP	GO:0043050	pharyngeal pumping	2	1	3	62	0.0979706	0.457258	LOC119715484(LOC119715484),UNC119(UNC119)	GLRA1(GLRA1)
BP	GO:0055081	anion homeostasis	0	3	3	62	0.0979706	0.457258	-	CPS1(CPS1),ENPP1(ENPP1),LOC101800226(LOC101800226)
BP	GO:0036037	CD8-positive, alpha-beta T cell activation	2	0	2	30	0.0989848	0.457258	LOC119717029(LOC119717029),LOC119717042(LOC119717042)	-
BP	GO:0043032	positive regulation of macrophage activation	2	0	2	30	0.0989848	0.457258	IL10(IL10),LOC101799803(LOC101799803)	-
BP	GO:0061037	negative regulation of cartilage development	1	1	2	30	0.0989848	0.457258	WNT9A(WNT9A)	LOC101792081(LOC101792081)
BP	GO:0061900	glial cell activation	2	0	2	30	0.0989848	0.457258	CX3CR1(CX3CR1),LOC110351185(LOC110351185)	-
BP	GO:0070983	dendrite guidance	0	2	2	30	0.0989848	0.457258	-	ROBO2(ROBO2),TENM3(TENM3)
BP	GO:0071353	cellular response to interleukin-4	1	1	2	30	0.0989848	0.457258	GATA3(GATA3)	FASN(FASN)
BP	GO:0086005	ventricular cardiac muscle cell action potential	1	1	2	30	0.0989848	0.457258	SCN3B(SCN3B)	KCNE3(KCNE3)
BP	GO:0090077	foam cell differentiation	0	2	2	30	0.0989848	0.457258	-	LDAH(LDAH),PPARG(PPARG)
BP	GO:0150076	neuroinflammatory response	2	0	2	30	0.0989848	0.457258	CX3CR1(CX3CR1),LOC110351185(LOC110351185)	-
BP	GO:2001224	positive regulation of neuron migration	1	1	2	30	0.0989848	0.457258	GATA3(GATA3)	SEMA3A(SEMA3A)
BP	GO:0071702	organic substance transport	30	22	52	2467	0.0995304	0.457258	ADRB1(ADRB1),ANO6(ANO6),AQP4(AQP4),ATP8B3(ATP8B3),CA4(CA4),CPT1B(CPT1B),DIAPH3(DIAPH3),GATA3(GATA3),HRG(HRG),IL10(IL10),LOC101796470(LOC101796470),LOC101799803(LOC101799803),LOC101800982(LOC101800982),LOC101804741(LOC101804741),LOC110351185(LOC110351185),LOC119713782(LOC119713782),LOC119715259(LOC119715259),LOC119715605(LOC119715605),LOC119717029(LOC119717029),LOC119717042(LOC119717042),PPP1R3C(P…	BHLHA15(BHLHA15),CRB2(CRB2),CRHR2(CRHR2),ENPP1(ENPP1),GLRX(GLRX),HMGA2(HMGA2),LOC101793166(LOC101793166),LOC101794114(LOC101794114),LOC101795049(LOC101795049),LOC101795719(LOC101795719),LOC101798456(LOC101798456),LOC101800226(LOC101800226),LOC119714935(LOC119714935),LTBP2(LTBP2),NBEA(NBEA),PFKL(PFKL),PIPOX(PIPOX),PPARG(PPARG),SLC16A5(SLC16A5),SLC26A8(SLC26A8),SLC3A1(SLC3A1),VMP1(VMP1)
BP	GO:0032609	interferon-gamma production	4	1	5	138	0.0998073	0.457258	GATA3(GATA3),IL10(IL10),LOC119713782(LOC119713782),LOC119715259(LOC119715259)	LOC101792081(LOC101792081)
BP	GO:1903169	regulation of calcium ion transmembrane transport	2	3	5	138	0.0998073	0.457258	ADRB1(ADRB1),GJC2(GJC2)	DBI(DBI),KCNE3(KCNE3),LOC101799614(LOC101799614)
BP	GO:0045580	regulation of T cell differentiation	5	1	6	179	0.100137	0.457258	GATA3(GATA3),IRF4(IRF4),LOC101799014(LOC101799014),LOC106019440(LOC106019440),LOC119715259(LOC119715259)	LOC101792081(LOC101792081)
BP	GO:0048771	tissue remodeling	3	3	6	179	0.100137	0.457258	HRG(HRG),SYT7(SYT7),TGM2(TGM2)	ENPP1(ENPP1),IL20RA(IL20RA),LOC101799614(LOC101799614)
BP	GO:0006793	phosphorus metabolic process	22	41	63	3055	0.101117	0.457258	AK4(AK4),CCNA2(CCNA2),DAB1(DAB1),ENTPD8(ENTPD8),FOXM1(FOXM1),GJC2(GJC2),HRG(HRG),LOC106019440(LOC106019440),LOC110351185(LOC110351185),LOC119713782(LOC119713782),LOC119715259(LOC119715259),MAP3K15(MAP3K15),NRBP2(NRBP2),PKN3(PKN3),PLPPR5(PLPPR5),PPP1R3C(PPP1R3C),SLC30A10(SLC30A10),SLC5A8(SLC5A8),TCIM(TCIM),TTK(TTK),UBASH3A(UBASH3A),UNC119(UNC119)	ABHD5(ABHD5),ACLY(ACLY),CPS1(CPS1),CRHR2(CRHR2),DBI(DBI),ELOVL2(ELOVL2),ELOVL6(ELOVL6),ENPP1(ENPP1),FASN(FASN),FGF22(FGF22),GALE(GALE),HMGA2(HMGA2),HSD17B12(HSD17B12),HSPH1(HSPH1),IL22RA2(IL22RA2),LIPI(LIPI),LOC101792081(LOC101792081),LOC101795049(LOC101795049),LOC101795719(LOC101795719),LOC101799614(LOC101799614),LOC106015962(LOC106015962),LOC113842652(LOC113842652),LPAR3(LPAR3),MBOAT2(MBOAT2),M…
MF	GO:0001530	lipopolysaccharide binding	2	0	2	30	0.101142	0.457258	LOC101799803(LOC101799803),LOC110351185(LOC110351185)	-
MF	GO:1901682	sulfur compound transmembrane transporter activity	0	2	2	30	0.101142	0.457258	-	SLC26A8(SLC26A8),SLC3A1(SLC3A1)
BP	GO:0015807	L-amino acid transport	2	1	3	63	0.101588	0.457258	LOC101800982(LOC101800982),SLC13A3(SLC13A3)	SLC3A1(SLC3A1)
BP	GO:0072643	interferon-gamma secretion	3	0	3	63	0.101588	0.457258	GATA3(GATA3),LOC119713782(LOC119713782),LOC119715259(LOC119715259)	-
BP	GO:0000101	sulfur amino acid transport	0	1	1	6	0.102065	0.457258	-	SLC3A1(SLC3A1)
BP	GO:0002238	response to molecule of fungal origin	1	0	1	6	0.102065	0.457258	LOC110351185(LOC110351185)	-
BP	GO:0002371	dendritic cell cytokine production	1	0	1	6	0.102065	0.457258	LOC110351185(LOC110351185)	-
BP	GO:0002925	positive regulation of humoral immune response mediated by circulating immunoglobulin	1	0	1	6	0.102065	0.457258	LOC106019440(LOC106019440)	-
BP	GO:0006526	arginine biosynthetic process	0	1	1	6	0.102065	0.457258	-	CPS1(CPS1)
BP	GO:0006659	phosphatidylserine biosynthetic process	0	1	1	6	0.102065	0.457258	-	PTDSS2(PTDSS2)
BP	GO:0006842	tricarboxylic acid transport	1	0	1	6	0.102065	0.457258	SLC13A3(SLC13A3)	-
BP	GO:0006848	pyruvate transport	1	0	1	6	0.102065	0.457258	SLC16A7(SLC16A7)	-
BP	GO:0007253	cytoplasmic sequestering of NF-kappaB	1	0	1	6	0.102065	0.457258	IL10(IL10)	-
BP	GO:0007598	blood coagulation, extrinsic pathway	1	0	1	6	0.102065	0.457258	TFPI(TFPI)	-
BP	GO:0008611	ether lipid biosynthetic process	0	1	1	6	0.102065	0.457258	-	FASN(FASN)
BP	GO:0010815	bradykinin catabolic process	1	0	1	6	0.102065	0.457258	CPN1(CPN1)	-
BP	GO:0010871	negative regulation of receptor biosynthetic process	0	1	1	6	0.102065	0.457258	-	PPARG(PPARG)
BP	GO:0010873	positive regulation of cholesterol esterification	0	1	1	6	0.102065	0.457258	-	SCD(SCD)
BP	GO:0010961	cellular magnesium ion homeostasis	0	1	1	6	0.102065	0.457258	-	SLC41A1(SLC41A1)
BP	GO:0014004	microglia differentiation	1	0	1	6	0.102065	0.457258	LOC110351185(LOC110351185)	-
BP	GO:0019240	citrulline biosynthetic process	0	1	1	6	0.102065	0.457258	-	CPS1(CPS1)
BP	GO:0019317	fucose catabolic process	0	1	1	6	0.102065	0.457258	-	FUT9(FUT9)
BP	GO:0021570	rhombomere 4 development	1	0	1	6	0.102065	0.457258	LOC101801058(LOC101801058)	-
BP	GO:0021637	trigeminal nerve structural organization	0	1	1	6	0.102065	0.457258	-	SEMA3A(SEMA3A)
BP	GO:0021825	substrate-dependent cerebral cortex tangential migration	0	1	1	6	0.102065	0.457258	-	SEMA3A(SEMA3A)
BP	GO:0023035	CD40 signaling pathway	1	0	1	6	0.102065	0.457258	LOC119713782(LOC119713782)	-
BP	GO:0031133	regulation of axon diameter	0	1	1	6	0.102065	0.457258	-	NEFM(NEFM)
BP	GO:0031394	positive regulation of prostaglandin biosynthetic process	0	1	1	6	0.102065	0.457258	-	PPARG(PPARG)
BP	GO:0032106	positive regulation of response to extracellular stimulus	0	1	1	6	0.102065	0.457258	-	FASN(FASN)
BP	GO:0032109	positive regulation of response to nutrient levels	0	1	1	6	0.102065	0.457258	-	FASN(FASN)
BP	GO:0034465	response to carbon monoxide	1	0	1	6	0.102065	0.457258	IL10(IL10)	-
BP	GO:0035610	protein side chain deglutamylation	1	0	1	6	0.102065	0.457258	LOC101790953(LOC101790953)	-
BP	GO:0035674	tricarboxylic acid transmembrane transport	1	0	1	6	0.102065	0.457258	SLC13A3(SLC13A3)	-
BP	GO:0035811	negative regulation of urine volume	1	0	1	6	0.102065	0.457258	ADRB1(ADRB1)	-
BP	GO:0036476	neuron death in response to hydrogen peroxide	1	0	1	6	0.102065	0.457258	IL10(IL10)	-
BP	GO:0036481	intrinsic apoptotic signaling pathway in response to hydrogen peroxide	0	1	1	6	0.102065	0.457258	-	HSPH1(HSPH1)
BP	GO:0038124	toll-like receptor TLR6:TLR2 signaling pathway	1	0	1	6	0.102065	0.457258	LOC110351185(LOC110351185)	-
BP	GO:0042354	L-fucose metabolic process	0	1	1	6	0.102065	0.457258	-	FUT9(FUT9)
BP	GO:0042355	L-fucose catabolic process	0	1	1	6	0.102065	0.457258	-	FUT9(FUT9)
BP	GO:0042494	detection of bacterial lipoprotein	1	0	1	6	0.102065	0.457258	LOC110351185(LOC110351185)	-
BP	GO:0042810	pheromone metabolic process	0	1	1	6	0.102065	0.457258	-	SCD(SCD)
BP	GO:0042811	pheromone biosynthetic process	0	1	1	6	0.102065	0.457258	-	SCD(SCD)
BP	GO:0046504	glycerol ether biosynthetic process	0	1	1	6	0.102065	0.457258	-	FASN(FASN)
BP	GO:0046670	positive regulation of retinal cell programmed cell death	0	1	1	6	0.102065	0.457258	-	CASP6(CASP6)
BP	GO:0051006	positive regulation of lipoprotein lipase activity	0	1	1	6	0.102065	0.457258	-	ABHD5(ABHD5)
BP	GO:0060355	positive regulation of cell adhesion molecule production	0	1	1	6	0.102065	0.457258	-	GLRX(GLRX)
BP	GO:0060374	mast cell differentiation	1	0	1	6	0.102065	0.457258	GATA3(GATA3)	-
BP	GO:0060501	positive regulation of epithelial cell proliferation involved in lung morphogenesis	0	1	1	6	0.102065	0.457258	-	HMGA2(HMGA2)
BP	GO:0060605	tube lumen cavitation	1	0	1	6	0.102065	0.457258	TGM2(TGM2)	-
BP	GO:0060662	salivary gland cavitation	1	0	1	6	0.102065	0.457258	TGM2(TGM2)	-
BP	GO:0061026	cardiac muscle tissue regeneration	1	0	1	6	0.102065	0.457258	GATA3(GATA3)	-
BP	GO:0070295	renal water absorption	1	0	1	6	0.102065	0.457258	AQP4(AQP4)	-
BP	GO:0070447	positive regulation of oligodendrocyte progenitor proliferation	1	0	1	6	0.102065	0.457258	GJC2(GJC2)	-
BP	GO:0071033	nuclear retention of pre-mRNA at the site of transcription	1	0	1	6	0.102065	0.457258	LOC119715605(LOC119715605)	-
BP	GO:0071224	cellular response to peptidoglycan	1	0	1	6	0.102065	0.457258	LOC110351185(LOC110351185)	-
BP	GO:0071440	regulation of histone H3-K14 acetylation	1	0	1	6	0.102065	0.457258	GATA3(GATA3)	-
BP	GO:0071724	response to diacyl bacterial lipopeptide	1	0	1	6	0.102065	0.457258	LOC110351185(LOC110351185)	-
BP	GO:0071726	cellular response to diacyl bacterial lipopeptide	1	0	1	6	0.102065	0.457258	LOC110351185(LOC110351185)	-
BP	GO:0072179	nephric duct formation	1	0	1	6	0.102065	0.457258	GATA3(GATA3)	-
BP	GO:0072602	interleukin-4 secretion	1	0	1	6	0.102065	0.457258	GATA3(GATA3)	-
BP	GO:0090131	mesenchyme migration	0	1	1	6	0.102065	0.457258	-	ACTA1(ACTA1)
BP	GO:0110112	regulation of lipid transporter activity	0	1	1	6	0.102065	0.457258	-	PPARG(PPARG)
BP	GO:0140059	dendrite arborization	0	1	1	6	0.102065	0.457258	-	SEMA3A(SEMA3A)
BP	GO:1901503	ether biosynthetic process	0	1	1	6	0.102065	0.457258	-	FASN(FASN)
BP	GO:1901723	negative regulation of cell proliferation involved in kidney development	1	0	1	6	0.102065	0.457258	GATA3(GATA3)	-
BP	GO:1902744	negative regulation of lamellipodium organization	1	0	1	6	0.102065	0.457258	HRG(HRG)	-
BP	GO:1903207	regulation of hydrogen peroxide-induced neuron death	1	0	1	6	0.102065	0.457258	IL10(IL10)	-
BP	GO:1903208	negative regulation of hydrogen peroxide-induced neuron death	1	0	1	6	0.102065	0.457258	IL10(IL10)	-
BP	GO:1903385	regulation of homophilic cell adhesion	0	1	1	6	0.102065	0.457258	-	TENM3(TENM3)
BP	GO:1903753	negative regulation of p38MAPK cascade	0	1	1	6	0.102065	0.457258	-	HSPH1(HSPH1)
BP	GO:1903969	regulation of response to macrophage colony-stimulating factor	1	0	1	6	0.102065	0.457258	LOC110351185(LOC110351185)	-
BP	GO:1903972	regulation of cellular response to macrophage colony-stimulating factor stimulus	1	0	1	6	0.102065	0.457258	LOC110351185(LOC110351185)	-
BP	GO:1905802	regulation of cellular response to manganese ion	1	0	1	6	0.102065	0.457258	SLC30A10(SLC30A10)	-
BP	GO:1905906	regulation of amyloid fibril formation	0	1	1	6	0.102065	0.457258	-	LOC101799614(LOC101799614)
BP	GO:2000551	regulation of T-helper 2 cell cytokine production	1	0	1	6	0.102065	0.457258	GATA3(GATA3)	-
BP	GO:2000553	positive regulation of T-helper 2 cell cytokine production	1	0	1	6	0.102065	0.457258	GATA3(GATA3)	-
BP	GO:2001280	positive regulation of unsaturated fatty acid biosynthetic process	0	1	1	6	0.102065	0.457258	-	PPARG(PPARG)
BP	GO:2001286	regulation of caveolin-mediated endocytosis	1	0	1	6	0.102065	0.457258	UNC119(UNC119)	-
BP	GO:0046474	glycerophospholipid biosynthetic process	0	7	7	223	0.103338	0.458576	-	ABHD5(ABHD5),FGF22(FGF22),LIPI(LIPI),LOC101795049(LOC101795049),MTMR7(MTMR7),PTDSS2(PTDSS2),SELENOI(SELENOI)
MF	GO:0001588	dopamine neurotransmitter receptor activity, coupled via Gs	0	1	1	6	0.103341	0.458576	-	GPR52(GPR52)
MF	GO:0001875	lipopolysaccharide immune receptor activity	1	0	1	6	0.103341	0.458576	LOC110351185(LOC110351185)	-
MF	GO:0003857	3-hydroxyacyl-CoA dehydrogenase activity	0	1	1	6	0.103341	0.458576	-	HSD17B12(HSD17B12)
MF	GO:0004995	tachykinin receptor activity	1	0	1	6	0.103341	0.458576	TACR1(TACR1)	-
MF	GO:0008061	chitin binding	1	0	1	6	0.103341	0.458576	CTBS(CTBS)	-
MF	GO:0015142	tricarboxylic acid transmembrane transporter activity	1	0	1	6	0.103341	0.458576	SLC13A3(SLC13A3)	-
MF	GO:0015245	fatty acid transmembrane transporter activity	1	0	1	6	0.103341	0.458576	SLC5A8(SLC5A8)	-
MF	GO:0016215	acyl-CoA desaturase activity	0	1	1	6	0.103341	0.458576	-	SCD(SCD)
MF	GO:0016934	extracellularly glycine-gated chloride channel activity	0	1	1	6	0.103341	0.458576	-	GLRA1(GLRA1)
MF	GO:0044736	acid-sensing ion channel activity	1	0	1	6	0.103341	0.458576	ASIC3(ASIC3)	-
MF	GO:0046920	alpha-(1->3)-fucosyltransferase activity	0	1	1	6	0.103341	0.458576	-	FUT9(FUT9)
MF	GO:0050656	3'-phosphoadenosine 5'-phosphosulfate binding	0	1	1	6	0.103341	0.458576	-	ENPP1(ENPP1)
CC	GO:0098862	cluster of actin-based cell projections	5	1	6	176	0.103399	0.458576	CA4(CA4),DAB1(DAB1),MME(MME),SLC23A1(SLC23A1),SLC5A8(SLC5A8)	SLC3A1(SLC3A1)
BP	GO:0005980	glycogen catabolic process	2	0	2	31	0.104619	0.459387	ADRB1(ADRB1),PPP1R3C(PPP1R3C)	-
BP	GO:0010888	negative regulation of lipid storage	0	2	2	31	0.104619	0.459387	-	ABHD5(ABHD5),PPARG(PPARG)
BP	GO:0021854	hypothalamus development	0	2	2	31	0.104619	0.459387	-	CRHR2(CRHR2),SEMA3A(SEMA3A)
BP	GO:0045577	regulation of B cell differentiation	2	0	2	31	0.104619	0.459387	LOC106019440(LOC106019440),LOC119715605(LOC119715605)	-
BP	GO:0045663	positive regulation of myoblast differentiation	1	1	2	31	0.104619	0.459387	BOC(BOC)	LOC101800226(LOC101800226)
BP	GO:0046320	regulation of fatty acid oxidation	0	2	2	31	0.104619	0.459387	-	DBI(DBI),PPARG(PPARG)
BP	GO:0048147	negative regulation of fibroblast proliferation	1	1	2	31	0.104619	0.459387	NLRC3(NLRC3)	PPARG(PPARG)
BP	GO:0048384	retinoic acid receptor signaling pathway	1	1	2	31	0.104619	0.459387	LOC101801058(LOC101801058)	LOC101792081(LOC101792081)
BP	GO:0048710	regulation of astrocyte differentiation	1	1	2	31	0.104619	0.459387	DAB1(DAB1)	HMGA2(HMGA2)
BP	GO:0051180	vitamin transport	1	1	2	31	0.104619	0.459387	SLC23A1(SLC23A1)	LOC101794114(LOC101794114)
BP	GO:1904037	positive regulation of epithelial cell apoptotic process	2	0	2	31	0.104619	0.459387	ANO6(ANO6),COL18A1(COL18A1)	-
CC	GO:0032992	protein-carbohydrate complex	0	1	1	6	0.104622	0.459387	-	ROBO2(ROBO2)
CC	GO:0034715	pICln-Sm protein complex	1	0	1	6	0.104622	0.459387	LOC113841276(LOC113841276)	-
CC	GO:0071666	Slit-Robo signaling complex	0	1	1	6	0.104622	0.459387	-	ROBO2(ROBO2)
BP	GO:0001101	response to acid chemical	6	6	12	449	0.104906	0.460305	KLF2(KLF2),LOC101801058(LOC101801058),LOC110351185(LOC110351185),PTGS1(PTGS1),TACR1(TACR1),WNT9A(WNT9A)	CPS1(CPS1),GLRA1(GLRA1),LOC101792081(LOC101792081),LOC101800226(LOC101800226),PPARG(PPARG),SCD(SCD)
BP	GO:0001764	neuron migration	4	3	7	224	0.105156	0.46054	ASPM(ASPM),DAB1(DAB1),GATA3(GATA3),KIF26B(KIF26B)	OLIG3(OLIG3),ROBO2(ROBO2),SEMA3A(SEMA3A)
BP	GO:0002312	B cell activation involved in immune response	2	1	3	64	0.105258	0.46054	IL10(IL10),LOC106019440(LOC106019440)	CD180(CD180)
BP	GO:0042108	positive regulation of cytokine biosynthetic process	3	0	3	64	0.105258	0.46054	IRF4(IRF4),LOC101799803(LOC101799803),LOC110351185(LOC110351185)	-
BP	GO:0050433	regulation of catecholamine secretion	2	1	3	64	0.105258	0.46054	PTGS1(PTGS1),SYT7(SYT7)	CRHR2(CRHR2)
BP	GO:0001657	ureteric bud development	3	1	4	101	0.105513	0.460679	GATA3(GATA3),KIF26B(KIF26B),SDC1(SDC1)	LOC101792081(LOC101792081)
BP	GO:0051817	modulation of process of other organism involved in symbiotic interaction	2	2	4	101	0.105513	0.460679	LOC110351185(LOC110351185),SDC1(SDC1)	HMGA2(HMGA2),LOC101797580(LOC101797580)
BP	GO:1904019	epithelial cell apoptotic process	4	0	4	101	0.105513	0.460679	ANO6(ANO6),COL18A1(COL18A1),GATA3(GATA3),IL10(IL10)	-
BP	GO:0005996	monosaccharide metabolic process	2	6	8	268	0.105873	0.461596	PPP1R3C(PPP1R3C),SLC23A1(SLC23A1)	ENPP1(ENPP1),FUT9(FUT9),GALE(GALE),LOC101799614(LOC101799614),PDK1(PDK1),PFKL(PFKL)
BP	GO:0046661	male sex differentiation	3	5	8	268	0.105873	0.461596	ASPM(ASPM),GATA3(GATA3),SDC1(SDC1)	HMGA2(HMGA2),LOC101792081(LOC101792081),NUDT1(NUDT1),SEMA3A(SEMA3A),TENM3(TENM3)
BP	GO:0046434	organophosphate catabolic process	0	6	6	182	0.10622	0.462459	-	ENPP1(ENPP1),GALE(GALE),MTMR7(MTMR7),NUDT1(NUDT1),PDE9A(PDE9A),PFKL(PFKL)
BP	GO:0071248	cellular response to metal ion	2	4	6	182	0.10622	0.462459	HRG(HRG),SLC30A10(SLC30A10)	GLRA1(GLRA1),HVCN1(HVCN1),PPARG(PPARG),SLC41A1(SLC41A1)
BP	GO:0008406	gonad development	4	7	11	404	0.106627	0.463904	ASPM(ASPM),GATA3(GATA3),SDC1(SDC1),WNT9A(WNT9A)	HMGA2(HMGA2),LOC101792081(LOC101792081),LOC101797580(LOC101797580),NUDT1(NUDT1),ROBO2(ROBO2),SEMA3A(SEMA3A),TENM3(TENM3)
CC	GO:0098797	plasma membrane protein complex	8	5	13	485	0.107384	0.466867	C7(C7),CD79B(CD79B),CD8B(CD8B),KCNJ16(KCNJ16),LOC101800982(LOC101800982),LOC110351185(LOC110351185),SCN3B(SCN3B),SKAP1(SKAP1)	ABCD4(ABCD4),CRB2(CRB2),KCNE3(KCNE3),KCNIP4(KCNIP4),SLC3A1(SLC3A1)
BP	GO:0071236	cellular response to antibiotic	3	3	6	183	0.10829	0.47034	IL10(IL10),KLF2(KLF2),LOC119714326(LOC119714326)	GLRA1(GLRA1),GLRX(GLRX),HSPH1(HSPH1)
CC	GO:0031012	extracellular matrix	4	5	9	306	0.108335	0.47034	COL18A1(COL18A1),DPT(DPT),TGM2(TGM2),TINAG(TINAG)	HSD17B12(HSD17B12),LTBP2(LTBP2),PAPLN(PAPLN),PCSK6(PCSK6),TENM3(TENM3)
BP	GO:0045428	regulation of nitric oxide biosynthetic process	3	0	3	65	0.108979	0.472474	IL10(IL10),KLF2(KLF2),LOC110351185(LOC110351185)	-
BP	GO:0070206	protein trimerization	1	2	3	65	0.108979	0.472474	LOC119714326(LOC119714326)	NELL2(NELL2),PKD2L1(PKD2L1)
BP	GO:0045621	positive regulation of lymphocyte differentiation	4	1	5	142	0.109222	0.473045	GATA3(GATA3),LOC106019440(LOC106019440),LOC119715259(LOC119715259),LOC119715605(LOC119715605)	LOC101792081(LOC101792081)
BP	GO:0006816	calcium ion transport	4	7	11	406	0.109341	0.473045	ADRB1(ADRB1),ANO6(ANO6),GJC2(GJC2),LOC106019440(LOC106019440)	BHLHA15(BHLHA15),CRHR2(CRHR2),DBI(DBI),KCNE3(KCNE3),LOC101799614(LOC101799614),LPAR3(LPAR3),PKD2L1(PKD2L1)
BP	GO:0043299	leukocyte degranulation	7	4	11	406	0.109341	0.473045	ANO6(ANO6),LOC101799803(LOC101799803),LOC101804741(LOC101804741),LOC106019440(LOC106019440),LOC110351185(LOC110351185),LOC119713019(LOC119713019),MME(MME)	ACLY(ACLY),HVCN1(HVCN1),LOC101802682(LOC101802682),PFKL(PFKL)
BP	GO:0098609	cell-cell adhesion	10	8	18	740	0.109808	0.474704	ADAM22(ADAM22),BOC(BOC),DAB1(DAB1),GATA3(GATA3),IL10(IL10),KIF26B(KIF26B),LOC106019440(LOC106019440),LOC119713019(LOC119713019),LOC119713782(LOC119713782),LOC119715259(LOC119715259)	CERCAM(CERCAM),HSPH1(HSPH1),LOC101792081(LOC101792081),LOC101796127(LOC101796127),PKHD1(PKHD1),ROBO2(ROBO2),TENM3(TENM3),VMP1(VMP1)
BP	GO:0000038	very long-chain fatty acid metabolic process	0	2	2	32	0.110339	0.474704	-	ELOVL2(ELOVL2),ELOVL6(ELOVL6)
BP	GO:0002052	positive regulation of neuroblast proliferation	2	0	2	32	0.110339	0.474704	ASPM(ASPM),CX3CR1(CX3CR1)	-
BP	GO:0042311	vasodilation	1	1	2	32	0.110339	0.474704	ADRB1(ADRB1)	CPS1(CPS1)
BP	GO:0045932	negative regulation of muscle contraction	1	1	2	32	0.110339	0.474704	ADRB1(ADRB1)	KCNE3(KCNE3)
BP	GO:0070268	cornification	1	1	2	32	0.110339	0.474704	LOC101799014(LOC101799014)	PCSK6(PCSK6)
BP	GO:0072348	sulfur compound transport	0	2	2	32	0.110339	0.474704	-	SLC26A8(SLC26A8),SLC3A1(SLC3A1)
BP	GO:2000772	regulation of cellular senescence	1	1	2	32	0.110339	0.474704	SLC30A10(SLC30A10)	HMGA2(HMGA2)
BP	GO:0030258	lipid modification	2	6	8	271	0.110936	0.476939	CPT1B(CPT1B),PLPPR5(PLPPR5)	DBI(DBI),FGF22(FGF22),MBOAT2(MBOAT2),MTMR7(MTMR7),PPARG(PPARG),SCD(SCD)
BP	GO:0046888	negative regulation of hormone secretion	1	3	4	103	0.111278	0.477411	PTGS1(PTGS1)	CRHR2(CRHR2),PFKL(PFKL),PPARG(PPARG)
BP	GO:0072163	mesonephric epithelium development	3	1	4	103	0.111278	0.477411	GATA3(GATA3),KIF26B(KIF26B),SDC1(SDC1)	LOC101792081(LOC101792081)
BP	GO:0072164	mesonephric tubule development	3	1	4	103	0.111278	0.477411	GATA3(GATA3),KIF26B(KIF26B),SDC1(SDC1)	LOC101792081(LOC101792081)
CC	GO:0031526	brush border membrane	2	1	3	64	0.111512	0.477752	CA4(CA4),SLC5A8(SLC5A8)	SLC3A1(SLC3A1)
CC	GO:0035579	specific granule membrane	2	1	3	64	0.111512	0.477752	ANO6(ANO6),LOC101804741(LOC101804741)	HVCN1(HVCN1)
CC	GO:1902495	transmembrane transporter complex	3	4	7	222	0.112286	0.480076	ANO6(ANO6),KCNJ16(KCNJ16),SCN3B(SCN3B)	ABCD4(ABCD4),KCNE3(KCNE3),KCNIP4(KCNIP4),PKD2L1(PKD2L1)
BP	GO:0031347	regulation of defense response	13	4	17	694	0.1126	0.480076	C7(C7),CPN1(CPN1),CX3CR1(CX3CR1),GATA3(GATA3),IL10(IL10),IRF4(IRF4),LOC101799803(LOC101799803),LOC110351185(LOC110351185),LOC119717029(LOC119717029),LOC119717042(LOC119717042),MAP3K15(MAP3K15),NLRC3(NLRC3),TGM2(TGM2)	CD180(CD180),IL22RA2(IL22RA2),LOC119716568(LOC119716568),PPARG(PPARG)
MF	GO:0015144	carbohydrate transmembrane transporter activity	2	0	2	32	0.112714	0.480076	LOC101804741(LOC101804741),SLC23A1(SLC23A1)	-
MF	GO:0016409	palmitoyltransferase activity	1	1	2	32	0.112714	0.480076	CPT1B(CPT1B)	SPTLC3(SPTLC3)
BP	GO:0003013	circulatory system process	8	6	14	550	0.113173	0.480076	ADRB1(ADRB1),LOC101804741(LOC101804741),MME(MME),MYBPC3(MYBPC3),MYOF(MYOF),PTGS1(PTGS1),SCN3B(SCN3B),TACR1(TACR1)	CNTNAP5(CNTNAP5),CPS1(CPS1),CRHR2(CRHR2),KCNE3(KCNE3),PPARG(PPARG),SEMA3A(SEMA3A)
BP	GO:0045137	development of primary sexual characteristics	4	7	11	410	0.114888	0.480076	ASPM(ASPM),GATA3(GATA3),SDC1(SDC1),WNT9A(WNT9A)	HMGA2(HMGA2),LOC101792081(LOC101792081),LOC101797580(LOC101797580),NUDT1(NUDT1),ROBO2(ROBO2),SEMA3A(SEMA3A),TENM3(TENM3)
MF	GO:0016298	lipase activity	0	4	4	103	0.115111	0.480076	-	LDAH(LDAH),LIPI(LIPI),LOC106015962(LOC106015962),NCEH1(NCEH1)
BP	GO:0009251	glucan catabolic process	2	0	2	33	0.116139	0.480076	ADRB1(ADRB1),PPP1R3C(PPP1R3C)	-
BP	GO:0032885	regulation of polysaccharide biosynthetic process	1	1	2	33	0.116139	0.480076	PPP1R3C(PPP1R3C)	ENPP1(ENPP1)
BP	GO:0043950	positive regulation of cAMP-mediated signaling	1	1	2	33	0.116139	0.480076	ADRB1(ADRB1)	CRHR2(CRHR2)
BP	GO:0098581	detection of external biotic stimulus	2	0	2	33	0.116139	0.480076	LOC101799803(LOC101799803),LOC110351185(LOC110351185)	-
BP	GO:0061041	regulation of wound healing	5	0	5	145	0.116558	0.480076	ANO6(ANO6),DIAPH3(DIAPH3),HRG(HRG),PKN3(PKN3),TFPI(TFPI)	-
BP	GO:0003382	epithelial cell morphogenesis	2	1	3	67	0.116573	0.480076	COL18A1(COL18A1),DIAPH3(DIAPH3)	CRB2(CRB2)
BP	GO:0022029	telencephalon cell migration	2	1	3	67	0.116573	0.480076	CX3CR1(CX3CR1),DAB1(DAB1)	SEMA3A(SEMA3A)
BP	GO:0072376	protein activation cascade	3	0	3	67	0.116573	0.480076	C7(C7),CPN1(CPN1),TFPI(TFPI)	-
BP	GO:0007200	phospholipase C-activating G protein-coupled receptor signaling pathway	3	1	4	105	0.117179	0.480076	HCRTR2(HCRTR2),TACR1(TACR1),TGM2(TGM2)	LPAR3(LPAR3)
BP	GO:0007218	neuropeptide signaling pathway	2	2	4	105	0.117179	0.480076	HCRTR2(HCRTR2),TACR1(TACR1)	CRHR2(CRHR2),GLRA1(GLRA1)
BP	GO:0050830	defense response to Gram-positive bacterium	3	1	4	105	0.117179	0.480076	LOC101799803(LOC101799803),LOC110351185(LOC110351185),MAP3K15(MAP3K15)	SCD(SCD)
BP	GO:0098771	inorganic ion homeostasis	10	7	17	699	0.117973	0.480076	ADRB1(ADRB1),ATP4A(ATP4A),CA4(CA4),HCRTR2(HCRTR2),LOC101796470(LOC101796470),LOC106019440(LOC106019440),SLC30A10(SLC30A10),SLC9A2(SLC9A2),TACR1(TACR1),TGM2(TGM2)	DBI(DBI),ENPP1(ENPP1),LOC101799614(LOC101799614),LPAR3(LPAR3),PKHD1(PKHD1),SLC26A8(SLC26A8),SLC41A1(SLC41A1)
BP	GO:0001907	killing by symbiont of host cells	0	1	1	7	0.118037	0.480076	-	LOC101797580(LOC101797580)
BP	GO:0002035	brain renin-angiotensin system	1	0	1	7	0.118037	0.480076	TACR1(TACR1)	-
BP	GO:0002536	respiratory burst involved in inflammatory response	1	0	1	7	0.118037	0.480076	LOC101799803(LOC101799803)	-
BP	GO:0002826	negative regulation of T-helper 1 type immune response	1	0	1	7	0.118037	0.480076	IL10(IL10)	-
BP	GO:0003321	positive regulation of blood pressure by epinephrine-norepinephrine	1	0	1	7	0.118037	0.480076	ADRB1(ADRB1)	-
BP	GO:0010193	response to ozone	1	0	1	7	0.118037	0.480076	TACR1(TACR1)	-
BP	GO:0010840	regulation of circadian sleep/wake cycle, wakefulness	1	0	1	7	0.118037	0.480076	HCRTR2(HCRTR2)	-
BP	GO:0021636	trigeminal nerve morphogenesis	0	1	1	7	0.118037	0.480076	-	SEMA3A(SEMA3A)
BP	GO:0021797	forebrain anterior/posterior pattern specification	1	0	1	7	0.118037	0.480076	LOC101801058(LOC101801058)	-
BP	GO:0021942	radial glia guided migration of Purkinje cell	1	0	1	7	0.118037	0.480076	DAB1(DAB1)	-
BP	GO:0032187	actomyosin contractile ring localization	1	0	1	7	0.118037	0.480076	PKN3(PKN3)	-
BP	GO:0032837	distributive segregation	1	0	1	7	0.118037	0.480076	TTK(TTK)	-
BP	GO:0034606	response to hermaphrodite contact	0	1	1	7	0.118037	0.480076	-	PKD2L1(PKD2L1)
BP	GO:0035482	gastric motility	0	1	1	7	0.118037	0.480076	-	CRHR2(CRHR2)
BP	GO:0035545	determination of left/right asymmetry in nervous system	1	0	1	7	0.118037	0.480076	MAP3K15(MAP3K15)	-
BP	GO:0035608	protein deglutamylation	1	0	1	7	0.118037	0.480076	LOC101790953(LOC101790953)	-
BP	GO:0036214	contractile ring localization	1	0	1	7	0.118037	0.480076	PKN3(PKN3)	-
BP	GO:0042363	fat-soluble vitamin catabolic process	1	0	1	7	0.118037	0.480076	LOC101801058(LOC101801058)	-
BP	GO:0042726	flavin-containing compound metabolic process	0	1	1	7	0.118037	0.480076	-	ENPP1(ENPP1)
BP	GO:0042746	circadian sleep/wake cycle, wakefulness	1	0	1	7	0.118037	0.480076	HCRTR2(HCRTR2)	-
BP	GO:0045110	intermediate filament bundle assembly	0	1	1	7	0.118037	0.480076	-	NEFM(NEFM)
BP	GO:0045341	MHC class I biosynthetic process	0	1	1	7	0.118037	0.480076	-	HSPH1(HSPH1)
BP	GO:0045343	regulation of MHC class I biosynthetic process	0	1	1	7	0.118037	0.480076	-	HSPH1(HSPH1)
BP	GO:0045345	positive regulation of MHC class I biosynthetic process	0	1	1	7	0.118037	0.480076	-	HSPH1(HSPH1)
BP	GO:0045348	positive regulation of MHC class II biosynthetic process	1	0	1	7	0.118037	0.480076	IL10(IL10)	-
BP	GO:0045719	negative regulation of glycogen biosynthetic process	0	1	1	7	0.118037	0.480076	-	ENPP1(ENPP1)
BP	GO:0045919	positive regulation of cytolysis	1	0	1	7	0.118037	0.480076	LOC101799803(LOC101799803)	-
BP	GO:0046069	cGMP catabolic process	0	1	1	7	0.118037	0.480076	-	PDE9A(PDE9A)
BP	GO:0048539	bone marrow development	1	0	1	7	0.118037	0.480076	LOC106019440(LOC106019440)	-
BP	GO:0051045	negative regulation of membrane protein ectodomain proteolysis	1	0	1	7	0.118037	0.480076	IL10(IL10)	-
BP	GO:0051561	positive regulation of mitochondrial calcium ion concentration	1	0	1	7	0.118037	0.480076	TGM2(TGM2)	-
BP	GO:0055118	negative regulation of cardiac muscle contraction	0	1	1	7	0.118037	0.480076	-	KCNE3(KCNE3)
BP	GO:0060264	regulation of respiratory burst involved in inflammatory response	1	0	1	7	0.118037	0.480076	LOC101799803(LOC101799803)	-
BP	GO:0060331	negative regulation of response to interferon-gamma	0	1	1	7	0.118037	0.480076	-	PPARG(PPARG)
BP	GO:0060336	negative regulation of interferon-gamma-mediated signaling pathway	0	1	1	7	0.118037	0.480076	-	PPARG(PPARG)
BP	GO:0060613	fat pad development	0	1	1	7	0.118037	0.480076	-	HMGA2(HMGA2)
BP	GO:0060676	ureteric bud formation	1	0	1	7	0.118037	0.480076	GATA3(GATA3)	-
BP	GO:0070339	response to bacterial lipopeptide	1	0	1	7	0.118037	0.480076	LOC110351185(LOC110351185)	-
BP	GO:0071220	cellular response to bacterial lipoprotein	1	0	1	7	0.118037	0.480076	LOC110351185(LOC110351185)	-
BP	GO:0071221	cellular response to bacterial lipopeptide	1	0	1	7	0.118037	0.480076	LOC110351185(LOC110351185)	-
BP	GO:0072033	renal vesicle formation	1	0	1	7	0.118037	0.480076	KIF26B(KIF26B)	-
BP	GO:0090281	negative regulation of calcium ion import	0	1	1	7	0.118037	0.480076	-	CRHR2(CRHR2)
BP	GO:0097411	hypoxia-inducible factor-1alpha signaling pathway	0	1	1	7	0.118037	0.480076	-	PDK1(PDK1)
BP	GO:0097647	amylin receptor signaling pathway	0	1	1	7	0.118037	0.480076	-	LOC101799614(LOC101799614)
BP	GO:0106001	intestinal hexose absorption	1	0	1	7	0.118037	0.480076	LOC101804741(LOC101804741)	-
BP	GO:1900019	regulation of protein kinase C activity	1	0	1	7	0.118037	0.480076	TCIM(TCIM)	-
BP	GO:1900020	positive regulation of protein kinase C activity	1	0	1	7	0.118037	0.480076	TCIM(TCIM)	-
BP	GO:1900272	negative regulation of long-term synaptic potentiation	1	0	1	7	0.118037	0.480076	CX3CR1(CX3CR1)	-
BP	GO:1900747	negative regulation of vascular endothelial growth factor signaling pathway	1	0	1	7	0.118037	0.480076	HRG(HRG)	-
BP	GO:1901166	neural crest cell migration involved in autonomic nervous system development	0	1	1	7	0.118037	0.480076	-	SEMA3A(SEMA3A)
BP	GO:1901535	regulation of DNA demethylation	1	0	1	7	0.118037	0.480076	GATA3(GATA3)	-
BP	GO:1903551	regulation of extracellular exosome assembly	1	0	1	7	0.118037	0.480076	SDC1(SDC1)	-
BP	GO:1904415	regulation of xenophagy	1	0	1	7	0.118037	0.480076	LOC110351185(LOC110351185)	-
BP	GO:1904417	positive regulation of xenophagy	1	0	1	7	0.118037	0.480076	LOC110351185(LOC110351185)	-
BP	GO:1905461	positive regulation of vascular associated smooth muscle cell apoptotic process	0	1	1	7	0.118037	0.480076	-	PPARG(PPARG)
BP	GO:2000344	positive regulation of acrosome reaction	0	1	1	7	0.118037	0.480076	-	GLRA1(GLRA1)
BP	GO:2000586	regulation of platelet-derived growth factor receptor-beta signaling pathway	0	1	1	7	0.118037	0.480076	-	GLRX(GLRX)
BP	GO:2000617	positive regulation of histone H3-K9 acetylation	1	0	1	7	0.118037	0.480076	GATA3(GATA3)	-
CC	GO:0009925	basal plasma membrane	2	1	3	66	0.119376	0.481584	AQP4(AQP4),SLC23A1(SLC23A1)	ABLIM1(ABLIM1)
MF	GO:0000099	sulfur amino acid transmembrane transporter activity	0	1	1	7	0.1195	0.481584	-	SLC3A1(SLC3A1)
MF	GO:0003810	protein-glutamine gamma-glutamyltransferase activity	1	0	1	7	0.1195	0.481584	TGM2(TGM2)	-
MF	GO:0005384	manganese ion transmembrane transporter activity	1	0	1	7	0.1195	0.481584	SLC30A10(SLC30A10)	-
MF	GO:0008467	[heparan sulfate]-glucosamine 3-sulfotransferase 1 activity	0	1	1	7	0.1195	0.481584	-	HS3ST2(HS3ST2)
MF	GO:0015205	nucleobase transmembrane transporter activity	1	0	1	7	0.1195	0.481584	SLC23A1(SLC23A1)	-
MF	GO:0016717	oxidoreductase activity, acting on paired donors, with oxidation of a pair of donors resulting in the reduction of molecular oxygen to two molecules of water	0	1	1	7	0.1195	0.481584	-	SCD(SCD)
MF	GO:0017128	phospholipid scramblase activity	1	0	1	7	0.1195	0.481584	ANO6(ANO6)	-
MF	GO:0042834	peptidoglycan binding	1	0	1	7	0.1195	0.481584	LOC110351185(LOC110351185)	-
MF	GO:0045125	bioactive lipid receptor activity	1	0	1	7	0.1195	0.481584	GPR174(GPR174)	-
MF	GO:0047144	2-acylglycerol-3-phosphate O-acyltransferase activity	0	1	1	7	0.1195	0.481584	-	MBOAT2(MBOAT2)
MF	GO:0050692	DNA binding domain binding	0	1	1	7	0.1195	0.481584	-	PPARG(PPARG)
MF	GO:0051185	coenzyme transmembrane transporter activity	1	0	1	7	0.1195	0.481584	SLC23A1(SLC23A1)	-
MF	GO:1990446	U1 snRNP binding	1	0	1	7	0.1195	0.481584	LOC113841276(LOC113841276)	-
BP	GO:0050896	response to stimulus	77	67	144	7585	0.120436	0.483827	ACKR1(ACKR1),ADRB1(ADRB1),AK4(AK4),ANO6(ANO6),AQP4(AQP4),ASIC3(ASIC3),ASPM(ASPM),ATP4A(ATP4A),BOC(BOC),C7(C7),CA4(CA4),CCNA2(CCNA2),CD79B(CD79B),CD8B(CD8B),CHAC1(CHAC1),CPN1(CPN1),CPT1B(CPT1B),CX3CR1(CX3CR1),DAB1(DAB1),DIAPH3(DIAPH3),FANCE(FANCE),FOXM1(FOXM1),GATA3(GATA3),GJC2(GJC2),GPR174(GPR174),HCRTR2(HCRTR2),HRG(HRG),IL10(IL10),IRF4(IRF4),JCHAIN(JCHAIN),KIF26B(KIF26B),KLF2(KLF2),LOC101790953(…	ABCD4(ABCD4),ABLIM1(ABLIM1),ACLY(ACLY),ACTA1(ACTA1),BHLHA15(BHLHA15),CASP6(CASP6),CD180(CD180),CPS1(CPS1),CRB2(CRB2),CRHR2(CRHR2),DBI(DBI),ENPP1(ENPP1),FAM83G(FAM83G),FASN(FASN),FGF22(FGF22),FMN2(FMN2),GLRA1(GLRA1),GLRX(GLRX),GPR52(GPR52),HMGA2(HMGA2),HS3ST2(HS3ST2),HSPH1(HSPH1),HVCN1(HVCN1),IL20RA(IL20RA),IL22RA2(IL22RA2),LOC101791537(LOC101791537),LOC101792081(LOC101792081),LOC101792317(LOC1017…
BP	GO:0010830	regulation of myotube differentiation	1	2	3	68	0.120442	0.483827	RBM38(RBM38)	BHLHA15(BHLHA15),LOC101800226(LOC101800226)
BP	GO:0046637	regulation of alpha-beta T cell differentiation	2	1	3	68	0.120442	0.483827	GATA3(GATA3),IRF4(IRF4)	LOC101792081(LOC101792081)
BP	GO:2000179	positive regulation of neural precursor cell proliferation	3	0	3	68	0.120442	0.483827	ASPM(ASPM),CX3CR1(CX3CR1),GJC2(GJC2)	-
CC	GO:0001939	female pronucleus	1	0	1	7	0.120967	0.483827	CCNA2(CCNA2)	-
CC	GO:0005687	U4 snRNP	1	0	1	7	0.120967	0.483827	LOC113841276(LOC113841276)	-
CC	GO:0005919	pleated septate junction	0	1	1	7	0.120967	0.483827	-	CNTNAP5(CNTNAP5)
CC	GO:0030312	external encapsulating structure	1	0	1	7	0.120967	0.483827	TINAG(TINAG)	-
CC	GO:0043190	ATP-binding cassette (ABC) transporter complex	0	1	1	7	0.120967	0.483827	-	ABCD4(ABCD4)
BP	GO:0051260	protein homooligomerization	4	5	9	322	0.121081	0.483827	AQP4(AQP4),CD79B(CD79B),LOC119714326(LOC119714326),TGM2(TGM2)	GLRA1(GLRA1),LOC101799614(LOC101799614),NELL2(NELL2),PFKL(PFKL),PKD2L1(PKD2L1)
MF	GO:0015079	potassium ion transmembrane transporter activity	3	2	5	145	0.121139	0.483827	ATP4A(ATP4A),KCNJ16(KCNJ16),SLC9A2(SLC9A2)	KCNE3(KCNE3),PKD2L1(PKD2L1)
CC	GO:0097431	mitotic spindle pole	1	1	2	33	0.121198	0.483827	ASPM(ASPM)	MAP10(MAP10)
BP	GO:0030155	regulation of cell adhesion	12	5	17	702	0.12127	0.483827	DAB1(DAB1),GATA3(GATA3),HRG(HRG),IL10(IL10),KIF26B(KIF26B),LOC101798985(LOC101798985),LOC106019440(LOC106019440),LOC119713019(LOC119713019),LOC119713782(LOC119713782),LOC119715259(LOC119715259),SKAP1(SKAP1),TGM2(TGM2)	HSD17B12(HSD17B12),HSPH1(HSPH1),LOC101792081(LOC101792081),ROBO2(ROBO2),TENM3(TENM3)
BP	GO:0002758	innate immune response-activating signal transduction	4	1	5	147	0.121575	0.483827	LOC101799803(LOC101799803),LOC110351185(LOC110351185),LOC119717029(LOC119717029),LOC119717042(LOC119717042)	CD180(CD180)
BP	GO:0046165	alcohol biosynthetic process	0	5	5	147	0.121575	0.483827	-	ACLY(ACLY),ELOVL6(ELOVL6),ERG28(ERG28),FASN(FASN),SCD(SCD)
BP	GO:0000272	polysaccharide catabolic process	2	0	2	34	0.122014	0.483827	ADRB1(ADRB1),PPP1R3C(PPP1R3C)	-
BP	GO:0006195	purine nucleotide catabolic process	0	2	2	34	0.122014	0.483827	-	NUDT1(NUDT1),PDE9A(PDE9A)
BP	GO:0019433	triglyceride catabolic process	0	2	2	34	0.122014	0.483827	-	ABHD5(ABHD5),CPS1(CPS1)
BP	GO:0030224	monocyte differentiation	0	2	2	34	0.122014	0.483827	-	FASN(FASN),PPARG(PPARG)
BP	GO:0031424	keratinization	1	1	2	34	0.122014	0.483827	LOC101799014(LOC101799014)	PCSK6(PCSK6)
BP	GO:0044247	cellular polysaccharide catabolic process	2	0	2	34	0.122014	0.483827	ADRB1(ADRB1),PPP1R3C(PPP1R3C)	-
BP	GO:0045622	regulation of T-helper cell differentiation	1	1	2	34	0.122014	0.483827	IRF4(IRF4)	LOC101792081(LOC101792081)
BP	GO:0070670	response to interleukin-4	1	1	2	34	0.122014	0.483827	GATA3(GATA3)	FASN(FASN)
BP	GO:1903131	mononuclear cell differentiation	0	2	2	34	0.122014	0.483827	-	FASN(FASN),PPARG(PPARG)
BP	GO:1903427	negative regulation of reactive oxygen species biosynthetic process	2	0	2	34	0.122014	0.483827	IL10(IL10),SLC30A10(SLC30A10)	-
BP	GO:0050870	positive regulation of T cell activation	5	2	7	233	0.122284	0.484587	GATA3(GATA3),LOC106019440(LOC106019440),LOC119713019(LOC119713019),LOC119713782(LOC119713782),LOC119715259(LOC119715259)	HSPH1(HSPH1),LOC101792081(LOC101792081)
BP	GO:0006090	pyruvate metabolic process	0	4	4	107	0.123215	0.487807	-	GALE(GALE),PDHX(PDHX),PDK1(PDK1),PFKL(PFKL)
BP	GO:0042593	glucose homeostasis	1	7	8	278	0.123255	0.487807	AQP4(AQP4)	ACLY(ACLY),BHLHA15(BHLHA15),CRHR2(CRHR2),GLRX(GLRX),PFKL(PFKL),PPARG(PPARG),SCD(SCD)
BP	GO:0023061	signal release	11	9	20	852	0.123509	0.4885	ADRB1(ADRB1),GATA3(GATA3),IL10(IL10),LOC110351185(LOC110351185),LOC119713782(LOC119713782),LOC119715259(LOC119715259),LOC119717029(LOC119717029),LOC119717042(LOC119717042),PTGS1(PTGS1),SYT7(SYT7),TACR1(TACR1)	BHLHA15(BHLHA15),CNTNAP5(CNTNAP5),CRHR2(CRHR2),GLRX(GLRX),HMGA2(HMGA2),LOC101795719(LOC101795719),NELL2(NELL2),PFKL(PFKL),PPARG(PPARG)
BP	GO:0044419	interspecies interaction between organisms	22	12	34	1564	0.124011	0.489467	AQP4(AQP4),CD8B(CD8B),CX3CR1(CX3CR1),DIAPH3(DIAPH3),GATA3(GATA3),HRG(HRG),IL10(IL10),IRF4(IRF4),JCHAIN(JCHAIN),LOC101790953(LOC101790953),LOC101799803(LOC101799803),LOC101800982(LOC101800982),LOC101803350(LOC101803350),LOC106019440(LOC106019440),LOC110351185(LOC110351185),LOC119713019(LOC119713019),LOC119717029(LOC119717029),LOC119717042(LOC119717042),MAP3K15(MAP3K15),NLRC3(NLRC3),SDC1(SDC1),TFPI…	CD180(CD180),CPS1(CPS1),HMGA2(HMGA2),LOC101792081(LOC101792081),LOC101797580(LOC101797580),LOC101800226(LOC101800226),LOC101804173(LOC101804173),LOC113844272(LOC113844272),LOC119714935(LOC119714935),PELI2(PELI2),PPARG(PPARG),SCD(SCD)
BP	GO:0021885	forebrain cell migration	2	1	3	69	0.124358	0.489467	CX3CR1(CX3CR1),DAB1(DAB1)	SEMA3A(SEMA3A)
BP	GO:0032755	positive regulation of interleukin-6 production	2	1	3	69	0.124358	0.489467	LOC101799803(LOC101799803),LOC110351185(LOC110351185)	CRHR2(CRHR2)
BP	GO:0034121	regulation of toll-like receptor signaling pathway	3	0	3	69	0.124358	0.489467	IRF4(IRF4),LOC101799803(LOC101799803),LOC110351185(LOC110351185)	-
BP	GO:0046662	regulation of oviposition	3	0	3	69	0.124358	0.489467	LOC119715484(LOC119715484),MAP3K15(MAP3K15),UNC119(UNC119)	-
BP	GO:0050432	catecholamine secretion	2	1	3	69	0.124358	0.489467	PTGS1(PTGS1),SYT7(SYT7)	CRHR2(CRHR2)
BP	GO:0090278	negative regulation of peptide hormone secretion	0	3	3	69	0.124358	0.489467	-	CRHR2(CRHR2),PFKL(PFKL),PPARG(PPARG)
MF	GO:0005112	Notch binding	2	0	2	34	0.124607	0.489467	CHAC1(CHAC1),TCIM(TCIM)	-
MF	GO:0005310	dicarboxylic acid transmembrane transporter activity	1	1	2	34	0.124607	0.489467	SLC13A3(SLC13A3)	SLC26A8(SLC26A8)
BP	GO:0051271	negative regulation of cellular component movement	4	4	8	279	0.125072	0.489467	CX3CR1(CX3CR1),GATA3(GATA3),HRG(HRG),KIF26B(KIF26B)	KCNE3(KCNE3),PKHD1(PKHD1),PPARG(PPARG),SEMA3A(SEMA3A)
BP	GO:0042493	response to drug	16	12	28	1257	0.125119	0.489467	AK4(AK4),AQP4(AQP4),ATP4A(ATP4A),CA4(CA4),CPT1B(CPT1B),DAB1(DAB1),IL10(IL10),KLF2(KLF2),LOC110351185(LOC110351185),LOC119714326(LOC119714326),PPP1R3C(PPP1R3C),SDC1(SDC1),SLC13A3(SLC13A3),SLC5A8(SLC5A8),SYT7(SYT7),TACR1(TACR1)	CASP6(CASP6),CPS1(CPS1),GLRA1(GLRA1),GLRX(GLRX),GPR52(GPR52),HMGA2(HMGA2),HSPH1(HSPH1),LOC101792081(LOC101792081),LOC101793413(LOC101793413),LOC101794114(LOC101794114),LOC101800226(LOC101800226),PPARG(PPARG)
MF	GO:0005216	ion channel activity	5	5	10	366	0.125177	0.489467	ANO4(ANO4),ANO6(ANO6),ASIC3(ASIC3),KCNJ16(KCNJ16),SCN3B(SCN3B)	GLRA1(GLRA1),HVCN1(HVCN1),KCNE3(KCNE3),PKD2L1(PKD2L1),SLC26A8(SLC26A8)
BP	GO:0002792	negative regulation of peptide secretion	3	3	6	191	0.125585	0.489467	IL10(IL10),LOC119713782(LOC119713782),LOC119715259(LOC119715259)	CRHR2(CRHR2),PFKL(PFKL),PPARG(PPARG)
BP	GO:0050663	cytokine secretion	7	0	7	235	0.126275	0.489467	GATA3(GATA3),IL10(IL10),LOC110351185(LOC110351185),LOC119713782(LOC119713782),LOC119715259(LOC119715259),LOC119717029(LOC119717029),LOC119717042(LOC119717042)	-
CC	GO:1990351	transporter complex	3	4	7	229	0.126313	0.489467	ANO6(ANO6),KCNJ16(KCNJ16),SCN3B(SCN3B)	ABCD4(ABCD4),KCNE3(KCNE3),KCNIP4(KCNIP4),PKD2L1(PKD2L1)
BP	GO:0014013	regulation of gliogenesis	3	2	5	149	0.126693	0.489467	DAB1(DAB1),GJC2(GJC2),LOC110351185(LOC110351185)	HMGA2(HMGA2),PPARG(PPARG)
BP	GO:0000302	response to reactive oxygen species	5	3	8	280	0.126902	0.489467	IL10(IL10),KLF2(KLF2),LOC119714326(LOC119714326),SDC1(SDC1),TACR1(TACR1)	CASP6(CASP6),GLRX(GLRX),HSPH1(HSPH1)
BP	GO:0045765	regulation of angiogenesis	5	3	8	280	0.126902	0.489467	CX3CR1(CX3CR1),HRG(HRG),IL10(IL10),KLF2(KLF2),LOC101799014(LOC101799014)	CRHR2(CRHR2),HMGA2(HMGA2),PPARG(PPARG)
BP	GO:0007159	leukocyte cell-cell adhesion	6	3	9	326	0.127797	0.489467	GATA3(GATA3),IL10(IL10),LOC106019440(LOC106019440),LOC119713019(LOC119713019),LOC119713782(LOC119713782),LOC119715259(LOC119715259)	CERCAM(CERCAM),HSPH1(HSPH1),LOC101792081(LOC101792081)
BP	GO:0002922	positive regulation of humoral immune response	2	0	2	35	0.127961	0.489467	LOC106019440(LOC106019440),MAP3K15(MAP3K15)	-
BP	GO:0006654	phosphatidic acid biosynthetic process	0	2	2	35	0.127961	0.489467	-	ABHD5(ABHD5),LIPI(LIPI)
BP	GO:0006692	prostanoid metabolic process	1	1	2	35	0.127961	0.489467	PTGS1(PTGS1)	PPARG(PPARG)
BP	GO:0006693	prostaglandin metabolic process	1	1	2	35	0.127961	0.489467	PTGS1(PTGS1)	PPARG(PPARG)
BP	GO:0010226	response to lithium ion	0	2	2	35	0.127961	0.489467	-	ACTA1(ACTA1),PPARG(PPARG)
BP	GO:0015804	neutral amino acid transport	1	1	2	35	0.127961	0.489467	LOC101800982(LOC101800982)	SLC3A1(SLC3A1)
BP	GO:0032653	regulation of interleukin-10 production	2	0	2	35	0.127961	0.489467	IRF4(IRF4),LOC110351185(LOC110351185)	-
BP	GO:0042866	pyruvate biosynthetic process	0	2	2	35	0.127961	0.489467	-	GALE(GALE),PFKL(PFKL)
BP	GO:0043368	positive T cell selection	2	0	2	35	0.127961	0.489467	IRF4(IRF4),LOC106019440(LOC106019440)	-
BP	GO:0086004	regulation of cardiac muscle cell contraction	1	1	2	35	0.127961	0.489467	ADRB1(ADRB1)	KCNE3(KCNE3)
BP	GO:0086091	regulation of heart rate by cardiac conduction	1	1	2	35	0.127961	0.489467	SCN3B(SCN3B)	KCNE3(KCNE3)
BP	GO:0006813	potassium ion transport	4	3	7	236	0.128295	0.489467	ANO6(ANO6),ATP4A(ATP4A),KCNJ16(KCNJ16),SLC9A2(SLC9A2)	KCNE3(KCNE3),KCNIP4(KCNIP4),PKD2L1(PKD2L1)
BP	GO:0002532	production of molecular mediator involved in inflammatory response	2	1	3	70	0.12832	0.489467	LOC101799803(LOC101799803),NLRC3(NLRC3)	LOC119716568(LOC119716568)
BP	GO:0015914	phospholipid transport	2	1	3	70	0.12832	0.489467	ANO6(ANO6),ATP8B3(ATP8B3)	LOC101795049(LOC101795049)
BP	GO:0031122	cytoplasmic microtubule organization	1	2	3	70	0.12832	0.489467	ASPM(ASPM)	MAP10(MAP10),TENM3(TENM3)
BP	GO:0070509	calcium ion import	1	2	3	70	0.12832	0.489467	ADRB1(ADRB1)	CRHR2(CRHR2),LOC101799614(LOC101799614)
BP	GO:1903998	regulation of eating behavior	2	1	3	70	0.12832	0.489467	LOC119715484(LOC119715484),UNC119(UNC119)	GLRA1(GLRA1)
BP	GO:0021510	spinal cord development	3	2	5	150	0.129288	0.489467	DAB1(DAB1),GATA3(GATA3),PAX7(PAX7)	NEFM(NEFM),OLIG3(OLIG3)
BP	GO:1903530	regulation of secretion by cell	12	8	20	858	0.129716	0.489467	ADRB1(ADRB1),GATA3(GATA3),IL10(IL10),LOC110351185(LOC110351185),LOC119713782(LOC119713782),LOC119715259(LOC119715259),LOC119717029(LOC119717029),LOC119717042(LOC119717042),PTGS1(PTGS1),SDC1(SDC1),SYT7(SYT7),TACR1(TACR1)	BHLHA15(BHLHA15),CRHR2(CRHR2),GLRX(GLRX),HMGA2(HMGA2),LOC101795719(LOC101795719),NELL2(NELL2),PFKL(PFKL),PPARG(PPARG)
CC	GO:0098552	side of membrane	9	4	13	502	0.129811	0.489467	AQP4(AQP4),CA4(CA4),CD79B(CD79B),CD8B(CD8B),DIAPH3(DIAPH3),LOC106019440(LOC106019440),LOC110351185(LOC110351185),LOC119713782(LOC119713782),SDC1(SDC1)	GLRA1(GLRA1),LOC101789696(LOC101789696),PKHD1(PKHD1),RASAL1(RASAL1)
BP	GO:0002699	positive regulation of immune effector process	5	1	6	193	0.130109	0.489467	GATA3(GATA3),LOC101799803(LOC101799803),LOC106019440(LOC106019440),LOC110351185(LOC110351185),MAP3K15(MAP3K15)	LOC101792081(LOC101792081)
BP	GO:0043901	negative regulation of multi-organism process	3	3	6	193	0.130109	0.489467	IL10(IL10),LOC101799803(LOC101799803),LOC110351185(LOC110351185)	HMGA2(HMGA2),PELI2(PELI2),SCD(SCD)
BP	GO:0051384	response to glucocorticoid	4	3	7	237	0.130331	0.489467	CPN1(CPN1),IL10(IL10),PTGS1(PTGS1),SDC1(SDC1)	CPS1(CPS1),CRHR2(CRHR2),LOC101800226(LOC101800226)
MF	GO:0004180	carboxypeptidase activity	2	0	2	35	0.130663	0.489467	CPN1(CPN1),LOC101790953(LOC101790953)	-
BP	GO:0051050	positive regulation of transport	16	10	26	1162	0.131251	0.489467	ADRB1(ADRB1),ANO6(ANO6),GATA3(GATA3),GJC2(GJC2),IL10(IL10),LOC101799803(LOC101799803),LOC110351185(LOC110351185),LOC119713019(LOC119713019),LOC119713782(LOC119713782),LOC119715259(LOC119715259),LOC119717029(LOC119717029),LOC119717042(LOC119717042),SCN3B(SCN3B),SDC1(SDC1),SYT7(SYT7),TACR1(TACR1)	BHLHA15(BHLHA15),CRHR2(CRHR2),DBI(DBI),GLRX(GLRX),KCNE3(KCNE3),LOC101799614(LOC101799614),LPAR3(LPAR3),NBEA(NBEA),NELL2(NELL2),PPARG(PPARG)
BP	GO:0007635	chemosensory behavior	4	1	5	151	0.131908	0.489467	LOC101800982(LOC101800982),MME(MME),TACR1(TACR1),UNC119(UNC119)	NBEA(NBEA)
BP	GO:0051932	synaptic transmission, GABAergic	2	1	3	71	0.132327	0.489467	LOC101796470(LOC101796470),TACR1(TACR1)	DBI(DBI)
BP	GO:0002444	myeloid leukocyte mediated immunity	7	4	11	422	0.132475	0.489467	ANO6(ANO6),LOC101799803(LOC101799803),LOC101804741(LOC101804741),LOC106019440(LOC106019440),LOC110351185(LOC110351185),LOC119713019(LOC119713019),MME(MME)	ACLY(ACLY),HVCN1(HVCN1),LOC101802682(LOC101802682),PFKL(PFKL)
BP	GO:0060259	regulation of feeding behavior	2	2	4	110	0.132512	0.489467	LOC119715484(LOC119715484),UNC119(UNC119)	CRHR2(CRHR2),GLRA1(GLRA1)
BP	GO:0000972	transcription-dependent tethering of RNA polymerase II gene DNA at nuclear periphery	1	0	1	8	0.133727	0.489467	LOC119715605(LOC119715605)	-
BP	GO:0001993	regulation of systemic arterial blood pressure by norepinephrine-epinephrine	1	0	1	8	0.133727	0.489467	ADRB1(ADRB1)	-
BP	GO:0002001	renin secretion into blood stream	1	0	1	8	0.133727	0.489467	ADRB1(ADRB1)	-
BP	GO:0002003	angiotensin maturation	1	0	1	8	0.133727	0.489467	MME(MME)	-
BP	GO:0003057	regulation of the force of heart contraction by chemical signal	1	0	1	8	0.133727	0.489467	ADRB1(ADRB1)	-
BP	GO:0006030	chitin metabolic process	1	0	1	8	0.133727	0.489467	CTBS(CTBS)	-
BP	GO:0006554	lysine catabolic process	0	1	1	8	0.133727	0.489467	-	PIPOX(PIPOX)
BP	GO:0006662	glycerol ether metabolic process	0	1	1	8	0.133727	0.489467	-	FASN(FASN)
BP	GO:0010510	regulation of acetyl-CoA biosynthetic process from pyruvate	0	1	1	8	0.133727	0.489467	-	PDK1(PDK1)
BP	GO:0010872	regulation of cholesterol esterification	0	1	1	8	0.133727	0.489467	-	SCD(SCD)
BP	GO:0014062	regulation of serotonin secretion	0	1	1	8	0.133727	0.489467	-	CRHR2(CRHR2)
BP	GO:0016344	meiotic chromosome movement towards spindle pole	0	1	1	8	0.133727	0.489467	-	FMN2(FMN2)
BP	GO:0021873	forebrain neuroblast division	1	0	1	8	0.133727	0.489467	ASPM(ASPM)	-
BP	GO:0021979	hypothalamus cell differentiation	0	1	1	8	0.133727	0.489467	-	SEMA3A(SEMA3A)
BP	GO:0030046	parallel actin filament bundle assembly	0	1	1	8	0.133727	0.489467	-	FMN2(FMN2)
BP	GO:0030388	fructose 1,6-bisphosphate metabolic process	0	1	1	8	0.133727	0.489467	-	PFKL(PFKL)
BP	GO:0030643	cellular phosphate ion homeostasis	0	1	1	8	0.133727	0.489467	-	ENPP1(ENPP1)
BP	GO:0031666	positive regulation of lipopolysaccharide-mediated signaling pathway	0	1	1	8	0.133727	0.489467	-	CD180(CD180)
BP	GO:0032377	regulation of intracellular lipid transport	0	1	1	8	0.133727	0.489467	-	PPARG(PPARG)
BP	GO:0032380	regulation of intracellular sterol transport	0	1	1	8	0.133727	0.489467	-	PPARG(PPARG)
BP	GO:0032383	regulation of intracellular cholesterol transport	0	1	1	8	0.133727	0.489467	-	PPARG(PPARG)
BP	GO:0032493	response to bacterial lipoprotein	1	0	1	8	0.133727	0.489467	LOC110351185(LOC110351185)	-
BP	GO:0034115	negative regulation of heterotypic cell-cell adhesion	1	0	1	8	0.133727	0.489467	IL10(IL10)	-
BP	GO:0035633	maintenance of blood-brain barrier	1	0	1	8	0.133727	0.489467	PTGS1(PTGS1)	-
BP	GO:0035745	T-helper 2 cell cytokine production	1	0	1	8	0.133727	0.489467	GATA3(GATA3)	-
BP	GO:0035860	glial cell-derived neurotrophic factor receptor signaling pathway	1	0	1	8	0.133727	0.489467	GATA3(GATA3)	-
BP	GO:0035871	protein K11-linked deubiquitination	0	1	1	8	0.133727	0.489467	-	OTUD3(OTUD3)
BP	GO:0040032	post-embryonic body morphogenesis	0	1	1	8	0.133727	0.489467	-	TENM3(TENM3)
BP	GO:0042713	sperm ejaculation	1	0	1	8	0.133727	0.489467	TACR1(TACR1)	-
BP	GO:0045105	intermediate filament polymerization or depolymerization	0	1	1	8	0.133727	0.489467	-	NEFM(NEFM)
BP	GO:0045572	positive regulation of imaginal disc growth	0	1	1	8	0.133727	0.489467	-	SCD(SCD)
BP	GO:0045630	positive regulation of T-helper 2 cell differentiation	0	1	1	8	0.133727	0.489467	-	LOC101792081(LOC101792081)
BP	GO:0045751	negative regulation of Toll signaling pathway	0	1	1	8	0.133727	0.489467	-	PELI2(PELI2)
BP	GO:0045794	negative regulation of cell volume	1	0	1	8	0.133727	0.489467	ANO6(ANO6)	-
BP	GO:0046060	dATP metabolic process	0	1	1	8	0.133727	0.489467	-	NUDT1(NUDT1)
BP	GO:0046322	negative regulation of fatty acid oxidation	0	1	1	8	0.133727	0.489467	-	DBI(DBI)
BP	GO:0046485	ether lipid metabolic process	0	1	1	8	0.133727	0.489467	-	FASN(FASN)
BP	GO:0046543	development of secondary female sexual characteristics	0	1	1	8	0.133727	0.489467	-	NELL2(NELL2)
BP	GO:0046618	drug export	0	1	1	8	0.133727	0.489467	-	LOC101793413(LOC101793413)
BP	GO:0046898	response to cycloheximide	1	0	1	8	0.133727	0.489467	KLF2(KLF2)	-
BP	GO:0048499	synaptic vesicle membrane organization	0	1	1	8	0.133727	0.489467	-	TENM3(TENM3)
BP	GO:0051182	coenzyme transport	1	0	1	8	0.133727	0.489467	SLC23A1(SLC23A1)	-
BP	GO:0060013	righting reflex	0	1	1	8	0.133727	0.489467	-	GLRA1(GLRA1)
BP	GO:0060017	parathyroid gland development	1	0	1	8	0.133727	0.489467	GATA3(GATA3)	-
BP	GO:0060373	regulation of ventricular cardiac muscle cell membrane depolarization	1	0	1	8	0.133727	0.489467	SCN3B(SCN3B)	-
BP	GO:0060509	type I pneumocyte differentiation	1	0	1	8	0.133727	0.489467	KLF2(KLF2)	-
BP	GO:0060677	ureteric bud elongation	1	0	1	8	0.133727	0.489467	KIF26B(KIF26B)	-
BP	GO:0061365	positive regulation of triglyceride lipase activity	0	1	1	8	0.133727	0.489467	-	ABHD5(ABHD5)
BP	GO:0061732	mitochondrial acetyl-CoA biosynthetic process from pyruvate	0	1	1	8	0.133727	0.489467	-	PDHX(PDHX)
BP	GO:0070141	response to UV-A	1	0	1	8	0.133727	0.489467	MME(MME)	-
BP	GO:0070327	thyroid hormone transport	1	0	1	8	0.133727	0.489467	SLCO4A1(SLCO4A1)	-
BP	GO:0070778	L-aspartate transmembrane transport	1	0	1	8	0.133727	0.489467	SLC13A3(SLC13A3)	-
BP	GO:0071493	cellular response to UV-B	1	0	1	8	0.133727	0.489467	MME(MME)	-
BP	GO:0071500	cellular response to nitrosative stress	1	0	1	8	0.133727	0.489467	LOC110351185(LOC110351185)	-
BP	GO:0071864	positive regulation of cell proliferation in bone marrow	0	1	1	8	0.133727	0.489467	-	HMGA2(HMGA2)
BP	GO:0071971	extracellular exosome assembly	1	0	1	8	0.133727	0.489467	SDC1(SDC1)	-
BP	GO:0072501	cellular divalent inorganic anion homeostasis	0	1	1	8	0.133727	0.489467	-	ENPP1(ENPP1)
BP	GO:0072502	cellular trivalent inorganic anion homeostasis	0	1	1	8	0.133727	0.489467	-	ENPP1(ENPP1)
BP	GO:0090232	positive regulation of spindle checkpoint	1	0	1	8	0.133727	0.489467	LOC119715605(LOC119715605)	-
BP	GO:0090267	positive regulation of mitotic cell cycle spindle assembly checkpoint	1	0	1	8	0.133727	0.489467	LOC119715605(LOC119715605)	-
BP	GO:0097646	calcitonin family receptor signaling pathway	0	1	1	8	0.133727	0.489467	-	LOC101799614(LOC101799614)
BP	GO:1901072	glucosamine-containing compound catabolic process	1	0	1	8	0.133727	0.489467	CTBS(CTBS)	-
BP	GO:1902102	regulation of metaphase/anaphase transition of meiotic cell cycle	1	0	1	8	0.133727	0.489467	TTK(TTK)	-
BP	GO:1902548	negative regulation of cellular response to vascular endothelial growth factor stimulus	1	0	1	8	0.133727	0.489467	HRG(HRG)	-
BP	GO:1903748	negative regulation of establishment of protein localization to mitochondrion	0	1	1	8	0.133727	0.489467	-	HSPH1(HSPH1)
BP	GO:1905132	regulation of meiotic chromosome separation	1	0	1	8	0.133727	0.489467	TTK(TTK)	-
BP	GO:2000020	positive regulation of male gonad development	0	1	1	8	0.133727	0.489467	-	SEMA3A(SEMA3A)
BP	GO:0006873	cellular ion homeostasis	8	7	15	615	0.133845	0.489467	ADRB1(ADRB1),HCRTR2(HCRTR2),LOC101796470(LOC101796470),LOC106019440(LOC106019440),SLC30A10(SLC30A10),SLC9A2(SLC9A2),TACR1(TACR1),TGM2(TGM2)	DBI(DBI),ENPP1(ENPP1),LOC101799614(LOC101799614),LPAR3(LPAR3),PKHD1(PKHD1),SLC26A8(SLC26A8),SLC41A1(SLC41A1)
BP	GO:0010613	positive regulation of cardiac muscle hypertrophy	1	1	2	36	0.133974	0.489467	ADRB1(ADRB1)	PDE9A(PDE9A)
BP	GO:0010765	positive regulation of sodium ion transport	1	1	2	36	0.133974	0.489467	SCN3B(SCN3B)	GLRX(GLRX)
BP	GO:0014742	positive regulation of muscle hypertrophy	1	1	2	36	0.133974	0.489467	ADRB1(ADRB1)	PDE9A(PDE9A)
BP	GO:0021772	olfactory bulb development	0	2	2	36	0.133974	0.489467	-	ENPP1(ENPP1),SEMA3A(SEMA3A)
BP	GO:0030449	regulation of complement activation	2	0	2	36	0.133974	0.489467	C7(C7),CPN1(CPN1)	-
BP	GO:0034123	positive regulation of toll-like receptor signaling pathway	2	0	2	36	0.133974	0.489467	LOC101799803(LOC101799803),LOC110351185(LOC110351185)	-
BP	GO:0044364	disruption of cells of other organism	1	1	2	36	0.133974	0.489467	HRG(HRG)	LOC101797580(LOC101797580)
BP	GO:0045332	phospholipid translocation	2	0	2	36	0.133974	0.489467	ANO6(ANO6),ATP8B3(ATP8B3)	-
BP	GO:0046839	phospholipid dephosphorylation	1	1	2	36	0.133974	0.489467	PLPPR5(PLPPR5)	MTMR7(MTMR7)
BP	GO:0051181	cofactor transport	2	0	2	36	0.133974	0.489467	HRG(HRG),SLC23A1(SLC23A1)	-
BP	GO:0051953	negative regulation of amine transport	1	1	2	36	0.133974	0.489467	PTGS1(PTGS1)	CRHR2(CRHR2)
BP	GO:0071295	cellular response to vitamin	1	1	2	36	0.133974	0.489467	LOC101801058(LOC101801058)	PPARG(PPARG)
BP	GO:0072499	photoreceptor cell axon guidance	0	2	2	36	0.133974	0.489467	-	ABLIM1(ABLIM1),ROBO2(ROBO2)
BP	GO:0033500	carbohydrate homeostasis	1	7	8	284	0.134366	0.489597	AQP4(AQP4)	ACLY(ACLY),BHLHA15(BHLHA15),CRHR2(CRHR2),GLRX(GLRX),PFKL(PFKL),PPARG(PPARG),SCD(SCD)
MF	GO:0000774	adenyl-nucleotide exchange factor activity	0	1	1	8	0.135369	0.489597	-	HSPH1(HSPH1)
MF	GO:0004955	prostaglandin receptor activity	0	1	1	8	0.135369	0.489597	-	PPARG(PPARG)
MF	GO:0005234	extracellularly glutamate-gated ion channel activity	0	1	1	8	0.135369	0.489597	-	GLRA1(GLRA1)
MF	GO:0008046	axon guidance receptor activity	0	1	1	8	0.135369	0.489597	-	ROBO2(ROBO2)
MF	GO:0008510	sodium:bicarbonate symporter activity	1	0	1	8	0.135369	0.489597	LOC101796470(LOC101796470)	-
MF	GO:0015467	G-protein activated inward rectifier potassium channel activity	1	0	1	8	0.135369	0.489597	KCNJ16(KCNJ16)	-
MF	GO:0015556	C4-dicarboxylate transmembrane transporter activity	1	0	1	8	0.135369	0.489597	SLC13A3(SLC13A3)	-
MF	GO:0016312	inositol bisphosphate phosphatase activity	0	1	1	8	0.135369	0.489597	-	MTMR7(MTMR7)
MF	GO:0016671	oxidoreductase activity, acting on a sulfur group of donors, disulfide as acceptor	0	1	1	8	0.135369	0.489597	-	GLRX(GLRX)
MF	GO:0016842	amidine-lyase activity	1	0	1	8	0.135369	0.489597	CHAC1(CHAC1)	-
MF	GO:0016857	racemase and epimerase activity, acting on carbohydrates and derivatives	0	1	1	8	0.135369	0.489597	-	GALE(GALE)
MF	GO:0019957	C-C chemokine binding	1	0	1	8	0.135369	0.489597	ACKR1(ACKR1)	-
MF	GO:0043515	kinetochore binding	1	0	1	8	0.135369	0.489597	TTK(TTK)	-
MF	GO:0047498	calcium-dependent phospholipase A2 activity	0	1	1	8	0.135369	0.489597	-	LOC106015962(LOC106015962)
MF	GO:0097200	cysteine-type endopeptidase activity involved in execution phase of apoptosis	0	1	1	8	0.135369	0.489597	-	CASP6(CASP6)
MF	GO:0140410	solute:bicarbonate symporter activity	1	0	1	8	0.135369	0.489597	LOC101796470(LOC101796470)	-
BP	GO:0002456	T cell mediated immunity	4	0	4	111	0.135673	0.489597	GATA3(GATA3),LOC106019440(LOC106019440),LOC119713782(LOC119713782),LOC119715259(LOC119715259)	-
BP	GO:0030183	B cell differentiation	4	0	4	111	0.135673	0.489597	CD79B(CD79B),IL10(IL10),LOC106019440(LOC106019440),LOC119715605(LOC119715605)	-
BP	GO:1903036	positive regulation of response to wounding	4	0	4	111	0.135673	0.489597	ANO6(ANO6),DIAPH3(DIAPH3),HRG(HRG),PKN3(PKN3)	-
BP	GO:1903409	reactive oxygen species biosynthetic process	4	0	4	111	0.135673	0.489597	IL10(IL10),KLF2(KLF2),LOC110351185(LOC110351185),SLC30A10(SLC30A10)	-
BP	GO:0002200	somatic diversification of immune receptors	3	0	3	72	0.136377	0.490712	IL10(IL10),LOC101803350(LOC101803350),LOC106019440(LOC106019440)	-
BP	GO:0006809	nitric oxide biosynthetic process	3	0	3	72	0.136377	0.490712	IL10(IL10),KLF2(KLF2),LOC110351185(LOC110351185)	-
BP	GO:0043367	CD4-positive, alpha-beta T cell differentiation	2	1	3	72	0.136377	0.490712	GATA3(GATA3),IRF4(IRF4)	LOC101792081(LOC101792081)
BP	GO:0019318	hexose metabolic process	1	6	7	240	0.136537	0.490712	PPP1R3C(PPP1R3C)	ENPP1(ENPP1),FUT9(FUT9),GALE(GALE),LOC101799614(LOC101799614),PDK1(PDK1),PFKL(PFKL)
MF	GO:0043548	phosphatidylinositol 3-kinase binding	2	0	2	36	0.136785	0.490712	DAB1(DAB1),NLRC3(NLRC3)	-
MF	GO:0031490	chromatin DNA binding	0	4	4	110	0.13694	0.490712	-	HMGA2(HMGA2),LOC101792081(LOC101792081),LOC101804800(LOC101804800),LOC119714935(LOC119714935)
CC	GO:0001940	male pronucleus	1	0	1	8	0.137015	0.490712	CCNA2(CCNA2)	-
CC	GO:0005683	U7 snRNP	1	0	1	8	0.137015	0.490712	LOC113841276(LOC113841276)	-
CC	GO:0017059	serine C-palmitoyltransferase complex	0	1	1	8	0.137015	0.490712	-	SPTLC3(SPTLC3)
CC	GO:0031211	endoplasmic reticulum palmitoyltransferase complex	0	1	1	8	0.137015	0.490712	-	SPTLC3(SPTLC3)
CC	GO:0036449	microtubule minus-end	1	0	1	8	0.137015	0.490712	ASPM(ASPM)	-
CC	GO:0097441	basal dendrite	0	1	1	8	0.137015	0.490712	-	ENPP1(ENPP1)
CC	GO:1905961	protein-cysteine S-palmitoyltransferase complex	0	1	1	8	0.137015	0.490712	-	SPTLC3(SPTLC3)
BP	GO:0007606	sensory perception of chemical stimulus	2	3	5	153	0.137219	0.491158	ASIC3(ASIC3),TACR1(TACR1)	GLRA1(GLRA1),LOC101794114(LOC101794114),PKD2L1(PKD2L1)
BP	GO:1903039	positive regulation of leukocyte cell-cell adhesion	5	2	7	241	0.138637	0.493921	GATA3(GATA3),LOC106019440(LOC106019440),LOC119713019(LOC119713019),LOC119713782(LOC119713782),LOC119715259(LOC119715259)	HSPH1(HSPH1),LOC101792081(LOC101792081)
BP	GO:0002062	chondrocyte differentiation	1	3	4	112	0.138865	0.493921	WNT9A(WNT9A)	HMGA2(HMGA2),LOC101800226(LOC101800226),ZBTB16(ZBTB16)
BP	GO:0055082	cellular chemical homeostasis	9	9	18	767	0.139116	0.493921	ADRB1(ADRB1),AQP4(AQP4),HCRTR2(HCRTR2),LOC101796470(LOC101796470),LOC106019440(LOC106019440),SLC30A10(SLC30A10),SLC9A2(SLC9A2),TACR1(TACR1),TGM2(TGM2)	CRHR2(CRHR2),DBI(DBI),ENPP1(ENPP1),GLRX(GLRX),LOC101799614(LOC101799614),LPAR3(LPAR3),PKHD1(PKHD1),SLC26A8(SLC26A8),SLC41A1(SLC41A1)
BP	GO:0048545	response to steroid hormone	7	5	12	474	0.139215	0.493921	CA4(CA4),CPN1(CPN1),IL10(IL10),PTGS1(PTGS1),SDC1(SDC1),TACR1(TACR1),TFPI(TFPI)	ACTA1(ACTA1),CPS1(CPS1),CRHR2(CRHR2),HMGA2(HMGA2),LOC101800226(LOC101800226)
BP	GO:0007249	I-kappaB kinase/NF-kappaB signaling	5	1	6	197	0.139389	0.493921	LOC110351185(LOC110351185),LOC119717029(LOC119717029),LOC119717042(LOC119717042),NLRC3(NLRC3),TGM2(TGM2)	PELI2(PELI2)
BP	GO:0021543	pallium development	3	3	6	197	0.139389	0.493921	ASPM(ASPM),CX3CR1(CX3CR1),DAB1(DAB1)	ENPP1(ENPP1),NEFM(NEFM),SEMA3A(SEMA3A)
BP	GO:0032355	response to estradiol	3	3	6	197	0.139389	0.493921	IL10(IL10),TACR1(TACR1),TFPI(TFPI)	CASP6(CASP6),GLRX(GLRX),NEFM(NEFM)
BP	GO:0046890	regulation of lipid biosynthetic process	0	6	6	197	0.139389	0.493921	-	DBI(DBI),ELOVL6(ELOVL6),FASN(FASN),LOC101793166(LOC101793166),PPARG(PPARG),SCD(SCD)
CC	GO:0046658	anchored component of plasma membrane	1	1	2	36	0.13969	0.493921	CA4(CA4)	PKHD1(PKHD1)
BP	GO:0007267	cell-cell signaling	24	18	42	2003	0.139926	0.493921	ADRB1(ADRB1),ASPM(ASPM),CX3CR1(CX3CR1),GATA3(GATA3),GJC2(GJC2),HCRTR2(HCRTR2),IL10(IL10),LOC101796470(LOC101796470),LOC101801058(LOC101801058),LOC110351185(LOC110351185),LOC119713019(LOC119713019),LOC119713782(LOC119713782),LOC119715259(LOC119715259),LOC119717029(LOC119717029),LOC119717042(LOC119717042),PAX7(PAX7),PTGS1(PTGS1),SCN3B(SCN3B),SDC1(SDC1),SYT7(SYT7),TACR1(TACR1),TINAG(TINAG),UNC119(UN…	BHLHA15(BHLHA15),CNTNAP5(CNTNAP5),CRHR2(CRHR2),DBI(DBI),GLRA1(GLRA1),GLRX(GLRX),HMGA2(HMGA2),LOC101791537(LOC101791537),LOC101792081(LOC101792081),LOC101795719(LOC101795719),LOC101796127(LOC101796127),LOC101799614(LOC101799614),LPAR3(LPAR3),MTMR7(MTMR7),NELL2(NELL2),PFKL(PFKL),PPARG(PPARG),TENM3(TENM3)
BP	GO:0002707	negative regulation of lymphocyte mediated immunity	2	0	2	37	0.140049	0.493921	LOC106019440(LOC106019440),LOC119713782(LOC119713782)	-
BP	GO:0007094	mitotic spindle assembly checkpoint	2	0	2	37	0.140049	0.493921	LOC119715605(LOC119715605),TTK(TTK)	-
BP	GO:0010737	protein kinase A signaling	1	1	2	37	0.140049	0.493921	TCIM(TCIM)	LOC101799614(LOC101799614)
BP	GO:0031577	spindle checkpoint	2	0	2	37	0.140049	0.493921	LOC119715605(LOC119715605),TTK(TTK)	-
BP	GO:0032480	negative regulation of type I interferon production	2	0	2	37	0.140049	0.493921	IL10(IL10),NLRC3(NLRC3)	-
BP	GO:0032613	interleukin-10 production	2	0	2	37	0.140049	0.493921	IRF4(IRF4),LOC110351185(LOC110351185)	-
BP	GO:0034204	lipid translocation	2	0	2	37	0.140049	0.493921	ANO6(ANO6),ATP8B3(ATP8B3)	-
BP	GO:0035036	sperm-egg recognition	1	1	2	37	0.140049	0.493921	ATP8B3(ATP8B3)	HVCN1(HVCN1)
BP	GO:0046473	phosphatidic acid metabolic process	0	2	2	37	0.140049	0.493921	-	ABHD5(ABHD5),LIPI(LIPI)
BP	GO:0048246	macrophage chemotaxis	2	0	2	37	0.140049	0.493921	CX3CR1(CX3CR1),LOC119713782(LOC119713782)	-
BP	GO:0051412	response to corticosterone	1	1	2	37	0.140049	0.493921	PTGS1(PTGS1)	LOC101800226(LOC101800226)
BP	GO:0070873	regulation of glycogen metabolic process	1	1	2	37	0.140049	0.493921	PPP1R3C(PPP1R3C)	ENPP1(ENPP1)
BP	GO:0071173	spindle assembly checkpoint	2	0	2	37	0.140049	0.493921	LOC119715605(LOC119715605),TTK(TTK)	-
BP	GO:0071174	mitotic spindle checkpoint	2	0	2	37	0.140049	0.493921	LOC119715605(LOC119715605),TTK(TTK)	-
BP	GO:2000257	regulation of protein activation cascade	2	0	2	37	0.140049	0.493921	C7(C7),CPN1(CPN1)	-
BP	GO:0002690	positive regulation of leukocyte chemotaxis	3	0	3	73	0.140469	0.493921	ANO6(ANO6),LOC101799803(LOC101799803),LOC119713782(LOC119713782)	-
BP	GO:0030193	regulation of blood coagulation	3	0	3	73	0.140469	0.493921	ANO6(ANO6),HRG(HRG),TFPI(TFPI)	-
BP	GO:0042100	B cell proliferation	2	1	3	73	0.140469	0.493921	IL10(IL10),LOC106019440(LOC106019440)	CD180(CD180)
BP	GO:0050771	negative regulation of axonogenesis	2	1	3	73	0.140469	0.493921	DAB1(DAB1),UNC119(UNC119)	SEMA3A(SEMA3A)
BP	GO:1900046	regulation of hemostasis	3	0	3	73	0.140469	0.493921	ANO6(ANO6),HRG(HRG),TFPI(TFPI)	-
BP	GO:1902930	regulation of alcohol biosynthetic process	0	3	3	73	0.140469	0.493921	-	ELOVL6(ELOVL6),FASN(FASN),SCD(SCD)
CC	GO:0042581	specific granule	3	1	4	110	0.141707	0.49616	ANO6(ANO6),LOC101799803(LOC101799803),LOC101804741(LOC101804741)	HVCN1(HVCN1)
BP	GO:0031348	negative regulation of defense response	4	2	6	198	0.141756	0.49616	CX3CR1(CX3CR1),GATA3(GATA3),IL10(IL10),NLRC3(NLRC3)	IL22RA2(IL22RA2),PPARG(PPARG)
BP	GO:0030217	T cell differentiation	7	1	8	288	0.142048	0.49616	GATA3(GATA3),IRF4(IRF4),LOC101799014(LOC101799014),LOC106019440(LOC106019440),LOC119715259(LOC119715259),LOC119717029(LOC119717029),LOC119717042(LOC119717042)	LOC101792081(LOC101792081)
BP	GO:0019915	lipid storage	0	5	5	155	0.142624	0.49616	-	ABHD5(ABHD5),DBI(DBI),ENPP1(ENPP1),LDAH(LDAH),PPARG(PPARG)
BP	GO:0051924	regulation of calcium ion transport	2	5	7	243	0.142886	0.49616	ADRB1(ADRB1),GJC2(GJC2)	CRHR2(CRHR2),DBI(DBI),KCNE3(KCNE3),LOC101799614(LOC101799614),LPAR3(LPAR3)
MF	GO:0003823	antigen binding	2	0	2	37	0.14297	0.49616	JCHAIN(JCHAIN),LOC119713782(LOC119713782)	-
MF	GO:0008374	O-acyltransferase activity	1	1	2	37	0.14297	0.49616	CPT1B(CPT1B)	MBOAT2(MBOAT2)
BP	GO:0034762	regulation of transmembrane transport	5	6	11	429	0.143379	0.49616	ADRB1(ADRB1),ANO6(ANO6),ATP4A(ATP4A),GJC2(GJC2),SCN3B(SCN3B)	DBI(DBI),ENPP1(ENPP1),GLRX(GLRX),KCNE3(KCNE3),KCNIP4(KCNIP4),LOC101799614(LOC101799614)
BP	GO:0003012	muscle system process	6	6	12	478	0.145215	0.49616	ADRB1(ADRB1),MYBPC3(MYBPC3),MYOF(MYOF),PTGS1(PTGS1),SCN3B(SCN3B),TACR1(TACR1)	ACTA1(ACTA1),GLRA1(GLRA1),KCNE3(KCNE3),LOC119714295(LOC119714295),PDE9A(PDE9A),PKD2L1(PKD2L1)
BP	GO:0019362	pyridine nucleotide metabolic process	1	3	4	114	0.14534	0.49616	SLC5A8(SLC5A8)	GALE(GALE),PDHX(PDHX),PFKL(PFKL)
BP	GO:0044264	cellular polysaccharide metabolic process	2	2	4	114	0.14534	0.49616	ADRB1(ADRB1),PPP1R3C(PPP1R3C)	ENPP1(ENPP1),FASN(FASN)
BP	GO:0046496	nicotinamide nucleotide metabolic process	1	3	4	114	0.14534	0.49616	SLC5A8(SLC5A8)	GALE(GALE),PDHX(PDHX),PFKL(PFKL)
BP	GO:0002685	regulation of leukocyte migration	5	0	5	156	0.14536	0.49616	ANO6(ANO6),LOC101799803(LOC101799803),LOC110351185(LOC110351185),LOC119713782(LOC119713782),TACR1(TACR1)	-
BP	GO:0007601	visual perception	2	3	5	156	0.14536	0.49616	COL18A1(COL18A1),UNC119(UNC119)	ABLIM1(ABLIM1),GLRA1(GLRA1),TENM3(TENM3)
BP	GO:0021988	olfactory lobe development	0	2	2	38	0.146183	0.49616	-	ENPP1(ENPP1),SEMA3A(SEMA3A)
BP	GO:0045570	regulation of imaginal disc growth	0	2	2	38	0.146183	0.49616	-	CRB2(CRB2),SCD(SCD)
BP	GO:0045841	negative regulation of mitotic metaphase/anaphase transition	2	0	2	38	0.146183	0.49616	LOC119715605(LOC119715605),TTK(TTK)	-
BP	GO:0051482	positive regulation of cytosolic calcium ion concentration involved in phospholipase C-activating G protein-coupled signaling pathway	1	1	2	38	0.146183	0.49616	TGM2(TGM2)	LPAR3(LPAR3)
BP	GO:0008015	blood circulation	8	5	13	527	0.146301	0.49616	ADRB1(ADRB1),LOC101804741(LOC101804741),MME(MME),MYBPC3(MYBPC3),MYOF(MYOF),PTGS1(PTGS1),SCN3B(SCN3B),TACR1(TACR1)	CPS1(CPS1),CRHR2(CRHR2),KCNE3(KCNE3),PPARG(PPARG),SEMA3A(SEMA3A)
BP	GO:0002376	immune system process	38	14	52	2543	0.146445	0.49616	ANO6(ANO6),AQP4(AQP4),C7(C7),CD79B(CD79B),CD8B(CD8B),CPN1(CPN1),CX3CR1(CX3CR1),DIAPH3(DIAPH3),GATA3(GATA3),GPR174(GPR174),HRG(HRG),IL10(IL10),IRF4(IRF4),JCHAIN(JCHAIN),KLF2(KLF2),LOC101790953(LOC101790953),LOC101799014(LOC101799014),LOC101799803(LOC101799803),LOC101803350(LOC101803350),LOC101804741(LOC101804741),LOC106019440(LOC106019440),LOC110351185(LOC110351185),LOC119713019(LOC119713019),LOC1…	ACLY(ACLY),CD180(CD180),FASN(FASN),HSPH1(HSPH1),HVCN1(HVCN1),LOC101792081(LOC101792081),LOC101794195(LOC101794195),LOC101802682(LOC101802682),MARCHF1(MARCHF1),PELI2(PELI2),PFKL(PFKL),PPARG(PPARG),SCD(SCD),ZBTB16(ZBTB16)
MF	GO:0042277	peptide binding	4	4	8	287	0.147131	0.49616	HCRTR2(HCRTR2),LOC101799803(LOC101799803),LOC110351185(LOC110351185),MME(MME)	CRHR2(CRHR2),LOC101799614(LOC101799614),LOC119714935(LOC119714935),PPARG(PPARG)
BP	GO:0022407	regulation of cell-cell adhesion	7	4	11	432	0.148194	0.49616	GATA3(GATA3),IL10(IL10),KIF26B(KIF26B),LOC106019440(LOC106019440),LOC119713019(LOC119713019),LOC119713782(LOC119713782),LOC119715259(LOC119715259)	HSPH1(HSPH1),LOC101792081(LOC101792081),ROBO2(ROBO2),TENM3(TENM3)
CC	GO:0008076	voltage-gated potassium channel complex	1	2	3	73	0.148402	0.49616	KCNJ16(KCNJ16)	KCNE3(KCNE3),KCNIP4(KCNIP4)
BP	GO:0043488	regulation of mRNA stability	4	0	4	115	0.14862	0.49616	LOC119715605(LOC119715605),RBM38(RBM38),TENT5A(TENT5A),TENT5C(TENT5C)	-
BP	GO:0046635	positive regulation of alpha-beta T cell activation	1	2	3	75	0.148776	0.49616	LOC106019440(LOC106019440)	HSPH1(HSPH1),LOC101792081(LOC101792081)
BP	GO:0000052	citrulline metabolic process	0	1	1	9	0.149138	0.49616	-	CPS1(CPS1)
BP	GO:0001787	natural killer cell proliferation	1	0	1	9	0.149138	0.49616	LOC119713782(LOC119713782)	-
BP	GO:0001999	renal response to blood flow involved in circulatory renin-angiotensin regulation of systemic arterial blood pressure	1	0	1	9	0.149138	0.49616	ADRB1(ADRB1)	-
BP	GO:0002002	regulation of angiotensin levels in blood	1	0	1	9	0.149138	0.49616	MME(MME)	-
BP	GO:0002836	positive regulation of response to tumor cell	1	0	1	9	0.149138	0.49616	HRG(HRG)	-
BP	GO:0002839	positive regulation of immune response to tumor cell	1	0	1	9	0.149138	0.49616	HRG(HRG)	-
BP	GO:0003415	chondrocyte hypertrophy	0	1	1	9	0.149138	0.49616	-	LOC101800226(LOC101800226)
BP	GO:0006002	fructose 6-phosphate metabolic process	0	1	1	9	0.149138	0.49616	-	PFKL(PFKL)
BP	GO:0006553	lysine metabolic process	0	1	1	9	0.149138	0.49616	-	PIPOX(PIPOX)
BP	GO:0009313	oligosaccharide catabolic process	1	0	1	9	0.149138	0.49616	CTBS(CTBS)	-
BP	GO:0015851	nucleobase transport	1	0	1	9	0.149138	0.49616	SLC23A1(SLC23A1)	-
BP	GO:0016115	terpenoid catabolic process	1	0	1	9	0.149138	0.49616	LOC101801058(LOC101801058)	-
BP	GO:0019388	galactose catabolic process	0	1	1	9	0.149138	0.49616	-	GALE(GALE)
BP	GO:0021785	branchiomotor neuron axon guidance	0	1	1	9	0.149138	0.49616	-	SEMA3A(SEMA3A)
BP	GO:0030037	actin filament reorganization involved in cell cycle	1	0	1	9	0.149138	0.49616	ASPM(ASPM)	-
BP	GO:0031392	regulation of prostaglandin biosynthetic process	0	1	1	9	0.149138	0.49616	-	PPARG(PPARG)
BP	GO:0033313	meiotic cell cycle checkpoint	1	0	1	9	0.149138	0.49616	TTK(TTK)	-
BP	GO:0033629	negative regulation of cell adhesion mediated by integrin	1	0	1	9	0.149138	0.49616	HRG(HRG)	-
BP	GO:0035385	Roundabout signaling pathway	0	1	1	9	0.149138	0.49616	-	ROBO2(ROBO2)
BP	GO:0035404	histone-serine phosphorylation	0	1	1	9	0.149138	0.49616	-	HMGA2(HMGA2)
BP	GO:0035630	bone mineralization involved in bone maturation	1	0	1	9	0.149138	0.49616	ANO6(ANO6)	-
BP	GO:0043249	erythrocyte maturation	1	0	1	9	0.149138	0.49616	KLF2(KLF2)	-
BP	GO:0044848	biological phase	1	0	1	9	0.149138	0.49616	LOC101799014(LOC101799014)	-
BP	GO:0044851	hair cycle phase	1	0	1	9	0.149138	0.49616	LOC101799014(LOC101799014)	-
BP	GO:0045404	positive regulation of interleukin-4 biosynthetic process	1	0	1	9	0.149138	0.49616	IRF4(IRF4)	-
BP	GO:0045588	positive regulation of gamma-delta T cell differentiation	1	0	1	9	0.149138	0.49616	LOC106019440(LOC106019440)	-
BP	GO:0045988	negative regulation of striated muscle contraction	0	1	1	9	0.149138	0.49616	-	KCNE3(KCNE3)
BP	GO:0046348	amino sugar catabolic process	1	0	1	9	0.149138	0.49616	CTBS(CTBS)	-
BP	GO:0046645	positive regulation of gamma-delta T cell activation	1	0	1	9	0.149138	0.49616	LOC106019440(LOC106019440)	-
BP	GO:0046665	amnioserosa maintenance	0	1	1	9	0.149138	0.49616	-	CRB2(CRB2)
BP	GO:0046880	regulation of follicle-stimulating hormone secretion	0	1	1	9	0.149138	0.49616	-	CRHR2(CRHR2)
BP	GO:0048082	regulation of adult chitin-containing cuticle pigmentation	1	0	1	9	0.149138	0.49616	MAP3K15(MAP3K15)	-
BP	GO:0048630	skeletal muscle tissue growth	0	1	1	9	0.149138	0.49616	-	CRHR2(CRHR2)
BP	GO:0048819	regulation of hair follicle maturation	1	0	1	9	0.149138	0.49616	LOC101799014(LOC101799014)	-
BP	GO:0050812	regulation of acyl-CoA biosynthetic process	0	1	1	9	0.149138	0.49616	-	PDK1(PDK1)
BP	GO:0051918	negative regulation of fibrinolysis	1	0	1	9	0.149138	0.49616	HRG(HRG)	-
BP	GO:0060312	regulation of blood vessel remodeling	1	0	1	9	0.149138	0.49616	HRG(HRG)	-
BP	GO:0060534	trachea cartilage development	0	1	1	9	0.149138	0.49616	-	LOC101792081(LOC101792081)
BP	GO:0060600	dichotomous subdivision of an epithelial terminal unit	0	1	1	9	0.149138	0.49616	-	SEMA3A(SEMA3A)
BP	GO:0060907	positive regulation of macrophage cytokine production	1	0	1	9	0.149138	0.49616	LOC110351185(LOC110351185)	-
BP	GO:0061088	regulation of sequestering of zinc ion	1	0	1	9	0.149138	0.49616	SLC30A10(SLC30A10)	-
BP	GO:0061549	sympathetic ganglion development	0	1	1	9	0.149138	0.49616	-	SEMA3A(SEMA3A)
BP	GO:0061551	trigeminal ganglion development	0	1	1	9	0.149138	0.49616	-	SEMA3A(SEMA3A)
BP	GO:0070092	regulation of glucagon secretion	1	0	1	9	0.149138	0.49616	SYT7(SYT7)	-
BP	GO:0070474	positive regulation of uterine smooth muscle contraction	1	0	1	9	0.149138	0.49616	TACR1(TACR1)	-
BP	GO:0070587	regulation of cell-cell adhesion involved in gastrulation	1	0	1	9	0.149138	0.49616	IL10(IL10)	-
BP	GO:0070874	negative regulation of glycogen metabolic process	0	1	1	9	0.149138	0.49616	-	ENPP1(ENPP1)
BP	GO:0071169	establishment of protein localization to chromatin	0	1	1	9	0.149138	0.49616	-	LOC101804800(LOC101804800)
BP	GO:0071421	manganese ion transmembrane transport	1	0	1	9	0.149138	0.49616	SLC30A10(SLC30A10)	-
BP	GO:0071455	cellular response to hyperoxia	0	1	1	9	0.149138	0.49616	-	PPARG(PPARG)
BP	GO:0071499	cellular response to laminar fluid shear stress	1	0	1	9	0.149138	0.49616	KLF2(KLF2)	-
BP	GO:0071609	chemokine (C-C motif) ligand 5 production	1	0	1	9	0.149138	0.49616	IL10(IL10)	-
BP	GO:0071649	regulation of chemokine (C-C motif) ligand 5 production	1	0	1	9	0.149138	0.49616	IL10(IL10)	-
BP	GO:0071863	regulation of cell proliferation in bone marrow	0	1	1	9	0.149138	0.49616	-	HMGA2(HMGA2)
BP	GO:0072540	T-helper 17 cell lineage commitment	1	0	1	9	0.149138	0.49616	IRF4(IRF4)	-
BP	GO:0072641	type I interferon secretion	1	0	1	9	0.149138	0.49616	IL10(IL10)	-
BP	GO:0072642	interferon-alpha secretion	1	0	1	9	0.149138	0.49616	IL10(IL10)	-
BP	GO:0086015	SA node cell action potential	1	0	1	9	0.149138	0.49616	SCN3B(SCN3B)	-
BP	GO:0086018	SA node cell to atrial cardiac muscle cell signaling	1	0	1	9	0.149138	0.49616	SCN3B(SCN3B)	-
BP	GO:0090557	establishment of endothelial intestinal barrier	0	1	1	9	0.149138	0.49616	-	FASN(FASN)
BP	GO:0098903	regulation of membrane repolarization during action potential	0	1	1	9	0.149138	0.49616	-	KCNE3(KCNE3)
BP	GO:1900016	negative regulation of cytokine production involved in inflammatory response	1	0	1	9	0.149138	0.49616	NLRC3(NLRC3)	-
BP	GO:1901978	positive regulation of cell cycle checkpoint	1	0	1	9	0.149138	0.49616	LOC119715605(LOC119715605)	-
BP	GO:1901993	regulation of meiotic cell cycle phase transition	1	0	1	9	0.149138	0.49616	TTK(TTK)	-
BP	GO:1902093	positive regulation of flagellated sperm motility	1	0	1	9	0.149138	0.49616	TACR1(TACR1)	-
BP	GO:1902260	negative regulation of delayed rectifier potassium channel activity	0	1	1	9	0.149138	0.49616	-	KCNE3(KCNE3)
BP	GO:1902739	regulation of interferon-alpha secretion	1	0	1	9	0.149138	0.49616	IL10(IL10)	-
BP	GO:1990535	neuron projection maintenance	0	1	1	9	0.149138	0.49616	-	SEMA3A(SEMA3A)
BP	GO:2000018	regulation of male gonad development	0	1	1	9	0.149138	0.49616	-	SEMA3A(SEMA3A)
BP	GO:2000155	positive regulation of cilium-dependent cell motility	1	0	1	9	0.149138	0.49616	TACR1(TACR1)	-
BP	GO:2000510	positive regulation of dendritic cell chemotaxis	1	0	1	9	0.149138	0.49616	LOC119713782(LOC119713782)	-
BP	GO:2000774	positive regulation of cellular senescence	0	1	1	9	0.149138	0.49616	-	HMGA2(HMGA2)
BP	GO:2000794	regulation of epithelial cell proliferation involved in lung morphogenesis	0	1	1	9	0.149138	0.49616	-	HMGA2(HMGA2)
BP	GO:2001197	basement membrane assembly involved in embryonic body morphogenesis	0	1	1	9	0.149138	0.49616	-	TENM3(TENM3)
BP	GO:2001279	regulation of unsaturated fatty acid biosynthetic process	0	1	1	9	0.149138	0.49616	-	PPARG(PPARG)
BP	GO:1901615	organic hydroxy compound metabolic process	4	9	13	529	0.149217	0.49616	DIAPH3(DIAPH3),GATA3(GATA3),LOC101801058(LOC101801058),SLCO4A1(SLCO4A1)	ACLY(ACLY),CRHR2(CRHR2),ELOVL6(ELOVL6),ERG28(ERG28),FASN(FASN),LOC101792317(LOC101792317),LOC101795049(LOC101795049),MTMR7(MTMR7),SCD(SCD)
BP	GO:0002443	leukocyte mediated immunity	11	4	15	627	0.149521	0.496883	ANO6(ANO6),GATA3(GATA3),IL10(IL10),LOC101799803(LOC101799803),LOC101804741(LOC101804741),LOC106019440(LOC106019440),LOC110351185(LOC110351185),LOC119713019(LOC119713019),LOC119713782(LOC119713782),LOC119715259(LOC119715259),MME(MME)	ACLY(ACLY),HVCN1(HVCN1),LOC101802682(LOC101802682),PFKL(PFKL)
BP	GO:0043269	regulation of ion transport	7	7	14	578	0.149596	0.496883	ADRB1(ADRB1),ANO6(ANO6),ATP4A(ATP4A),GJC2(GJC2),SCN3B(SCN3B),SLC30A10(SLC30A10),SYT7(SYT7)	CRHR2(CRHR2),DBI(DBI),GLRX(GLRX),KCNE3(KCNE3),KCNIP4(KCNIP4),LOC101799614(LOC101799614),LPAR3(LPAR3)
MF	GO:0019955	cytokine binding	2	2	4	114	0.150112	0.497912	ACKR1(ACKR1),CX3CR1(CX3CR1)	IL20RA(IL20RA),IL22RA2(IL22RA2)
MF	GO:0004185	serine-type carboxypeptidase activity	1	0	1	9	0.150953	0.497912	CPN1(CPN1)	-
MF	GO:0004301	epoxide hydrolase activity	0	1	1	9	0.150953	0.497912	-	ABHD5(ABHD5)
MF	GO:0004954	prostanoid receptor activity	0	1	1	9	0.150953	0.497912	-	PPARG(PPARG)
MF	GO:0004985	opioid receptor activity	1	0	1	9	0.150953	0.497912	LOC119714326(LOC119714326)	-
MF	GO:0008417	fucosyltransferase activity	0	1	1	9	0.150953	0.497912	-	FUT9(FUT9)
MF	GO:0016803	ether hydrolase activity	0	1	1	9	0.150953	0.497912	-	ABHD5(ABHD5)
MF	GO:0016884	carbon-nitrogen ligase activity, with glutamine as amido-N-donor	0	1	1	9	0.150953	0.497912	-	CPS1(CPS1)
MF	GO:0035497	cAMP response element binding	0	1	1	9	0.150953	0.497912	-	HMGA2(HMGA2)
MF	GO:0045499	chemorepellent activity	0	1	1	9	0.150953	0.497912	-	SEMA3A(SEMA3A)
MF	GO:0050308	sugar-phosphatase activity	0	1	1	9	0.150953	0.497912	-	PFKL(PFKL)
MF	GO:0051380	norepinephrine binding	1	0	1	9	0.150953	0.497912	ADRB1(ADRB1)	-
MF	GO:0097642	calcitonin family receptor activity	0	1	1	9	0.150953	0.497912	-	CRHR2(CRHR2)
CC	GO:0000786	nucleosome	1	1	2	38	0.152335	0.500187	IRF4(IRF4)	LOC101804800(LOC101804800)
BP	GO:0002474	antigen processing and presentation of peptide antigen via MHC class I	2	0	2	39	0.152372	0.500187	LOC119717029(LOC119717029),LOC119717042(LOC119717042)	-
BP	GO:0006968	cellular defense response	2	0	2	39	0.152372	0.500187	CX3CR1(CX3CR1),LOC101799803(LOC101799803)	-
BP	GO:0046164	alcohol catabolic process	0	2	2	39	0.152372	0.500187	-	LOC101792317(LOC101792317),MTMR7(MTMR7)
BP	GO:0050922	negative regulation of chemotaxis	1	1	2	39	0.152372	0.500187	HRG(HRG)	SEMA3A(SEMA3A)
BP	GO:0061036	positive regulation of cartilage development	0	2	2	39	0.152372	0.500187	-	LOC101800226(LOC101800226),ZBTB16(ZBTB16)
BP	GO:0072595	maintenance of protein localization in organelle	1	1	2	39	0.152372	0.500187	TAF8(TAF8)	LOC101795719(LOC101795719)
BP	GO:1902100	negative regulation of metaphase/anaphase transition of cell cycle	2	0	2	39	0.152372	0.500187	LOC119715605(LOC119715605),TTK(TTK)	-
BP	GO:2000816	negative regulation of mitotic sister chromatid separation	2	0	2	39	0.152372	0.500187	LOC119715605(LOC119715605),TTK(TTK)	-
CC	GO:0001527	microfibril	0	1	1	9	0.152771	0.500434	-	LTBP2(LTBP2)
CC	GO:0031371	ubiquitin conjugating enzyme complex	0	1	1	9	0.152771	0.500434	-	PEDS1(PEDS1)
CC	GO:0032010	phagolysosome	1	0	1	9	0.152771	0.500434	HRG(HRG)	-
CC	GO:0097512	cardiac myofibril	1	0	1	9	0.152771	0.500434	MYBPC3(MYBPC3)	-
BP	GO:0031060	regulation of histone methylation	2	1	3	76	0.152988	0.500878	GATA3(GATA3),PAX7(PAX7)	LOC101804800(LOC101804800)
BP	GO:0090276	regulation of peptide hormone secretion	1	6	7	248	0.153777	0.503197	SYT7(SYT7)	CRHR2(CRHR2),GLRX(GLRX),HMGA2(HMGA2),LOC101795719(LOC101795719),PFKL(PFKL),PPARG(PPARG)
MF	GO:0017147	Wnt-protein binding	1	1	2	39	0.155509	0.508594	TINAG(TINAG)	LOC101791537(LOC101791537)
MF	GO:0097367	carbohydrate derivative binding	6	14	20	871	0.155765	0.509162	CTBS(CTBS),HRG(HRG),LOC101799803(LOC101799803),LOC106019440(LOC106019440),LOC110351185(LOC110351185),TGM2(TGM2)	ABCD4(ABCD4),ACLY(ACLY),ACTA1(ACTA1),CPS1(CPS1),DBI(DBI),ENPP1(ENPP1),HSD17B12(HSD17B12),LIPI(LIPI),LOC101804800(LOC101804800),NELL2(NELL2),PCSK6(PCSK6),PDK1(PDK1),PFKL(PFKL),ROBO2(ROBO2)
MF	GO:0015171	amino acid transmembrane transporter activity	2	1	3	76	0.157128	0.51229	LOC101800982(LOC101800982),SLC13A3(SLC13A3)	SLC3A1(SLC3A1)
BP	GO:1901379	regulation of potassium ion transmembrane transport	1	2	3	77	0.157237	0.51229	ANO6(ANO6)	KCNE3(KCNE3),KCNIP4(KCNIP4)
BP	GO:1903522	regulation of blood circulation	5	3	8	296	0.158054	0.51229	ADRB1(ADRB1),MYBPC3(MYBPC3),PTGS1(PTGS1),SCN3B(SCN3B),TACR1(TACR1)	CRHR2(CRHR2),KCNE3(KCNE3),SEMA3A(SEMA3A)
BP	GO:0007620	copulation	1	1	2	40	0.158611	0.51229	TACR1(TACR1)	PKD2L1(PKD2L1)
BP	GO:0019731	antibacterial humoral response	2	0	2	40	0.158611	0.51229	JCHAIN(JCHAIN),LOC101799803(LOC101799803)	-
BP	GO:0030851	granulocyte differentiation	0	2	2	40	0.158611	0.51229	-	FASN(FASN),LOC101792081(LOC101792081)
BP	GO:0031640	killing of cells of other organism	1	1	2	40	0.158611	0.51229	HRG(HRG)	LOC101797580(LOC101797580)
BP	GO:0045907	positive regulation of vasoconstriction	2	0	2	40	0.158611	0.51229	PTGS1(PTGS1),TACR1(TACR1)	-
BP	GO:0071675	regulation of mononuclear cell migration	2	0	2	40	0.158611	0.51229	ANO6(ANO6),LOC119713782(LOC119713782)	-
BP	GO:0097035	regulation of membrane lipid distribution	2	0	2	40	0.158611	0.51229	ANO6(ANO6),ATP8B3(ATP8B3)	-
BP	GO:1900271	regulation of long-term synaptic potentiation	2	0	2	40	0.158611	0.51229	ADRB1(ADRB1),CX3CR1(CX3CR1)	-
BP	GO:1905819	negative regulation of chromosome separation	2	0	2	40	0.158611	0.51229	LOC119715605(LOC119715605),TTK(TTK)	-
BP	GO:2000649	regulation of sodium ion transmembrane transporter activity	1	1	2	40	0.158611	0.51229	SCN3B(SCN3B)	GLRX(GLRX)
BP	GO:0002706	regulation of lymphocyte mediated immunity	4	0	4	118	0.158632	0.51229	GATA3(GATA3),IL10(IL10),LOC106019440(LOC106019440),LOC119713782(LOC119713782)	-
BP	GO:0060048	cardiac muscle contraction	3	1	4	118	0.158632	0.51229	ADRB1(ADRB1),MYBPC3(MYBPC3),SCN3B(SCN3B)	KCNE3(KCNE3)
BP	GO:0099024	plasma membrane invagination	3	1	4	118	0.158632	0.51229	ANO6(ANO6),LOC101799803(LOC101799803),LOC119713019(LOC119713019)	PPARG(PPARG)
MF	GO:0033218	amide binding	4	5	9	339	0.158918	0.51229	HCRTR2(HCRTR2),LOC101799803(LOC101799803),LOC110351185(LOC110351185),MME(MME)	CRHR2(CRHR2),DBI(DBI),LOC101799614(LOC101799614),LOC119714935(LOC119714935),PPARG(PPARG)
BP	GO:0019725	cellular homeostasis	10	11	21	935	0.159103	0.51229	ADRB1(ADRB1),ANO6(ANO6),AQP4(AQP4),HCRTR2(HCRTR2),LOC101796470(LOC101796470),LOC106019440(LOC106019440),SLC30A10(SLC30A10),SLC9A2(SLC9A2),TACR1(TACR1),TGM2(TGM2)	CRHR2(CRHR2),DBI(DBI),ENPP1(ENPP1),GLRX(GLRX),LOC101799614(LOC101799614),LPAR3(LPAR3),NELL2(NELL2),PKHD1(PKHD1),ROBO2(ROBO2),SLC26A8(SLC26A8),SLC41A1(SLC41A1)
BP	GO:0055080	cation homeostasis	10	6	16	684	0.159639	0.51229	ADRB1(ADRB1),ATP4A(ATP4A),CA4(CA4),HCRTR2(HCRTR2),LOC101796470(LOC101796470),LOC106019440(LOC106019440),SLC30A10(SLC30A10),SLC9A2(SLC9A2),TACR1(TACR1),TGM2(TGM2)	DBI(DBI),LOC101799614(LOC101799614),LPAR3(LPAR3),PKHD1(PKHD1),SLC26A8(SLC26A8),SLC41A1(SLC41A1)
MF	GO:0016705	oxidoreductase activity, acting on paired donors, with incorporation or reduction of molecular oxygen	2	2	4	117	0.160298	0.51229	LOC101801058(LOC101801058),PTGS1(PTGS1)	LOC101792317(LOC101792317),SCD(SCD)
BP	GO:0021517	ventral spinal cord development	2	1	3	78	0.161522	0.51229	DAB1(DAB1),GATA3(GATA3)	OLIG3(OLIG3)
BP	GO:0050818	regulation of coagulation	3	0	3	78	0.161522	0.51229	ANO6(ANO6),HRG(HRG),TFPI(TFPI)	-
BP	GO:0061844	antimicrobial humoral immune response mediated by antimicrobial peptide	3	0	3	78	0.161522	0.51229	HRG(HRG),LOC101799803(LOC101799803),MAP3K15(MAP3K15)	-
MF	GO:0042169	SH2 domain binding	2	0	2	40	0.161855	0.51229	DAB1(DAB1),SKAP1(SKAP1)	-
MF	GO:0060590	ATPase regulator activity	1	1	2	40	0.161855	0.51229	MYBPC3(MYBPC3)	HSPH1(HSPH1)
BP	GO:0002703	regulation of leukocyte mediated immunity	5	0	5	162	0.162244	0.51229	GATA3(GATA3),IL10(IL10),LOC106019440(LOC106019440),LOC110351185(LOC110351185),LOC119713782(LOC119713782)	-
BP	GO:0030595	leukocyte chemotaxis	5	0	5	162	0.162244	0.51229	ANO6(ANO6),CX3CR1(CX3CR1),IL10(IL10),LOC101799803(LOC101799803),LOC119713782(LOC119713782)	-
BP	GO:1903037	regulation of leukocyte cell-cell adhesion	6	2	8	299	0.164269	0.51229	GATA3(GATA3),IL10(IL10),LOC106019440(LOC106019440),LOC119713019(LOC119713019),LOC119713782(LOC119713782),LOC119715259(LOC119715259)	HSPH1(HSPH1),LOC101792081(LOC101792081)
BP	GO:0000050	urea cycle	0	1	1	10	0.164277	0.51229	-	CPS1(CPS1)
BP	GO:0002087	regulation of respiratory gaseous exchange by nervous system process	0	1	1	10	0.164277	0.51229	-	GLRA1(GLRA1)
BP	GO:0002674	negative regulation of acute inflammatory response	0	1	1	10	0.164277	0.51229	-	PPARG(PPARG)
BP	GO:0002739	regulation of cytokine secretion involved in immune response	1	0	1	10	0.164277	0.51229	IL10(IL10)	-
BP	GO:0003097	renal water transport	1	0	1	10	0.164277	0.51229	AQP4(AQP4)	-
BP	GO:0006707	cholesterol catabolic process	0	1	1	10	0.164277	0.51229	-	LOC101792317(LOC101792317)
BP	GO:0007217	tachykinin receptor signaling pathway	1	0	1	10	0.164277	0.51229	TACR1(TACR1)	-
BP	GO:0009957	epidermal cell fate specification	1	0	1	10	0.164277	0.51229	GATA3(GATA3)	-
BP	GO:0010885	regulation of cholesterol storage	0	1	1	10	0.164277	0.51229	-	PPARG(PPARG)
BP	GO:0014816	skeletal muscle satellite cell differentiation	1	0	1	10	0.164277	0.51229	PAX7(PAX7)	-
BP	GO:0016127	sterol catabolic process	0	1	1	10	0.164277	0.51229	-	LOC101792317(LOC101792317)
BP	GO:0019371	cyclooxygenase pathway	1	0	1	10	0.164277	0.51229	PTGS1(PTGS1)	-
BP	GO:0021612	facial nerve structural organization	0	1	1	10	0.164277	0.51229	-	SEMA3A(SEMA3A)
BP	GO:0021800	cerebral cortex tangential migration	0	1	1	10	0.164277	0.51229	-	SEMA3A(SEMA3A)
BP	GO:0032119	sequestering of zinc ion	1	0	1	10	0.164277	0.51229	SLC30A10(SLC30A10)	-
BP	GO:0032277	negative regulation of gonadotropin secretion	0	1	1	10	0.164277	0.51229	-	CRHR2(CRHR2)
BP	GO:0032700	negative regulation of interleukin-17 production	1	0	1	10	0.164277	0.51229	LOC110351185(LOC110351185)	-
BP	GO:0034433	steroid esterification	0	1	1	10	0.164277	0.51229	-	SCD(SCD)
BP	GO:0034434	sterol esterification	0	1	1	10	0.164277	0.51229	-	SCD(SCD)
BP	GO:0034435	cholesterol esterification	0	1	1	10	0.164277	0.51229	-	SCD(SCD)
BP	GO:0035744	T-helper 1 cell cytokine production	1	0	1	10	0.164277	0.51229	LOC119713782(LOC119713782)	-
BP	GO:0042097	interleukin-4 biosynthetic process	1	0	1	10	0.164277	0.51229	IRF4(IRF4)	-
BP	GO:0044245	polysaccharide digestion	0	1	1	10	0.164277	0.51229	-	LOC113844272(LOC113844272)
BP	GO:0044785	metaphase/anaphase transition of meiotic cell cycle	1	0	1	10	0.164277	0.51229	TTK(TTK)	-
BP	GO:0045136	development of secondary sexual characteristics	0	1	1	10	0.164277	0.51229	-	NELL2(NELL2)
BP	GO:0045402	regulation of interleukin-4 biosynthetic process	1	0	1	10	0.164277	0.51229	IRF4(IRF4)	-
BP	GO:0045586	regulation of gamma-delta T cell differentiation	1	0	1	10	0.164277	0.51229	LOC106019440(LOC106019440)	-
BP	GO:0045713	low-density lipoprotein particle receptor biosynthetic process	0	1	1	10	0.164277	0.51229	-	PPARG(PPARG)
BP	GO:0046520	sphingoid biosynthetic process	0	1	1	10	0.164277	0.51229	-	SPTLC3(SPTLC3)
BP	GO:0046643	regulation of gamma-delta T cell activation	1	0	1	10	0.164277	0.51229	LOC106019440(LOC106019440)	-
BP	GO:0048133	male germ-line stem cell asymmetric division	1	0	1	10	0.164277	0.51229	TTK(TTK)	-
BP	GO:0048304	positive regulation of isotype switching to IgG isotypes	1	0	1	10	0.164277	0.51229	LOC106019440(LOC106019440)	-
BP	GO:0048387	negative regulation of retinoic acid receptor signaling pathway	1	0	1	10	0.164277	0.51229	LOC101801058(LOC101801058)	-
BP	GO:0048733	sebaceous gland development	0	1	1	10	0.164277	0.51229	-	SCD(SCD)
BP	GO:0051296	establishment of meiotic spindle orientation	1	0	1	10	0.164277	0.51229	ASPM(ASPM)	-
BP	GO:0055014	atrial cardiac muscle cell development	1	0	1	10	0.164277	0.51229	LOC101801058(LOC101801058)	-
BP	GO:0060591	chondroblast differentiation	0	1	1	10	0.164277	0.51229	-	LOC101792081(LOC101792081)
BP	GO:0061004	pattern specification involved in kidney development	1	0	1	10	0.164277	0.51229	LOC101801058(LOC101801058)	-
BP	GO:0061072	iris morphogenesis	1	0	1	10	0.164277	0.51229	WNT9A(WNT9A)	-
BP	GO:0070091	glucagon secretion	1	0	1	10	0.164277	0.51229	SYT7(SYT7)	-
BP	GO:0070586	cell-cell adhesion involved in gastrulation	1	0	1	10	0.164277	0.51229	IL10(IL10)	-
BP	GO:0071286	cellular response to magnesium ion	0	1	1	10	0.164277	0.51229	-	SLC41A1(SLC41A1)
BP	GO:0071838	cell proliferation in bone marrow	0	1	1	10	0.164277	0.51229	-	HMGA2(HMGA2)
BP	GO:0072048	renal system pattern specification	1	0	1	10	0.164277	0.51229	LOC101801058(LOC101801058)	-
BP	GO:0072584	caveolin-mediated endocytosis	1	0	1	10	0.164277	0.51229	UNC119(UNC119)	-
BP	GO:0086070	SA node cell to atrial cardiac muscle cell communication	1	0	1	10	0.164277	0.51229	SCN3B(SCN3B)	-
BP	GO:1901142	insulin metabolic process	1	0	1	10	0.164277	0.51229	CPN1(CPN1)	-
BP	GO:1905288	vascular associated smooth muscle cell apoptotic process	0	1	1	10	0.164277	0.51229	-	PPARG(PPARG)
BP	GO:1905459	regulation of vascular associated smooth muscle cell apoptotic process	0	1	1	10	0.164277	0.51229	-	PPARG(PPARG)
BP	GO:1905483	regulation of motor neuron migration	1	0	1	10	0.164277	0.51229	KIF26B(KIF26B)	-
BP	GO:2000288	positive regulation of myoblast proliferation	1	0	1	10	0.164277	0.51229	PAX7(PAX7)	-
BP	GO:0002712	regulation of B cell mediated immunity	2	0	2	41	0.164896	0.51229	IL10(IL10),LOC106019440(LOC106019440)	-
BP	GO:0002889	regulation of immunoglobulin mediated immune response	2	0	2	41	0.164896	0.51229	IL10(IL10),LOC106019440(LOC106019440)	-
BP	GO:0009435	NAD biosynthetic process	1	1	2	41	0.164896	0.51229	SLC5A8(SLC5A8)	PFKL(PFKL)
BP	GO:0010039	response to iron ion	1	1	2	41	0.164896	0.51229	HRG(HRG)	CASP6(CASP6)
BP	GO:0032757	positive regulation of interleukin-8 production	2	0	2	41	0.164896	0.51229	LOC101799803(LOC101799803),LOC110351185(LOC110351185)	-
BP	GO:0034656	nucleobase-containing small molecule catabolic process	1	1	2	41	0.164896	0.51229	ENTPD8(ENTPD8)	NUDT1(NUDT1)
BP	GO:0046461	neutral lipid catabolic process	0	2	2	41	0.164896	0.51229	-	ABHD5(ABHD5),CPS1(CPS1)
BP	GO:0046464	acylglycerol catabolic process	0	2	2	41	0.164896	0.51229	-	ABHD5(ABHD5),CPS1(CPS1)
BP	GO:0098801	regulation of renal system process	2	0	2	41	0.164896	0.51229	ADRB1(ADRB1),TACR1(TACR1)	-
BP	GO:0008654	phospholipid biosynthetic process	0	7	7	253	0.165043	0.51229	-	ABHD5(ABHD5),FGF22(FGF22),LIPI(LIPI),LOC101795049(LOC101795049),MTMR7(MTMR7),PTDSS2(PTDSS2),SELENOI(SELENOI)
BP	GO:0051896	regulation of protein kinase B signaling	2	5	7	253	0.165043	0.51229	GATA3(GATA3),LOC119715259(LOC119715259)	FGF22(FGF22),LOC101792081(LOC101792081),LOC101799614(LOC101799614),OTUD3(OTUD3),PKHD1(PKHD1)
BP	GO:0072524	pyridine-containing compound metabolic process	1	3	4	120	0.165441	0.51229	SLC5A8(SLC5A8)	GALE(GALE),PDHX(PDHX),PFKL(PFKL)
BP	GO:0044281	small molecule metabolic process	10	28	38	1824	0.165632	0.51229	AK4(AK4),CPT1B(CPT1B),ENTPD8(ENTPD8),LOC101801058(LOC101801058),LOC110351185(LOC110351185),MME(MME),PPP1R3C(PPP1R3C),PTGS1(PTGS1),SLC23A1(SLC23A1),SLC5A8(SLC5A8)	ABCD4(ABCD4),ACLY(ACLY),CPS1(CPS1),DBI(DBI),ELOVL2(ELOVL2),ELOVL6(ELOVL6),ENPP1(ENPP1),ERG28(ERG28),FASN(FASN),FUT9(FUT9),GALE(GALE),GLRX(GLRX),HSD17B12(HSD17B12),LOC101792317(LOC101792317),LOC101795049(LOC101795049),LOC101797580(LOC101797580),LOC101799614(LOC101799614),MTMR7(MTMR7),NUDT1(NUDT1),PDE9A(PDE9A),PDHX(PDHX),PDK1(PDK1),PFKL(PFKL),PIPOX(PIPOX),PPARG(PPARG),PPM1K(PPM1K),SCD(SCD),SLC3A1(S…
BP	GO:0002673	regulation of acute inflammatory response	2	1	3	79	0.165843	0.51229	C7(C7),CPN1(CPN1)	PPARG(PPARG)
BP	GO:0006940	regulation of smooth muscle contraction	3	0	3	79	0.165843	0.51229	ADRB1(ADRB1),PTGS1(PTGS1),TACR1(TACR1)	-
MF	GO:0004722	protein serine/threonine phosphatase activity	1	2	3	78	0.165849	0.51229	PPP1R3C(PPP1R3C)	PPEF1(PPEF1),PPM1K(PPM1K)
MF	GO:0004017	adenylate kinase activity	1	0	1	10	0.166258	0.51229	AK4(AK4)	-
MF	GO:0004551	nucleotide diphosphatase activity	0	1	1	10	0.166258	0.51229	-	ENPP1(ENPP1)
MF	GO:0004935	adrenergic receptor activity	1	0	1	10	0.166258	0.51229	ADRB1(ADRB1)	-
MF	GO:0004952	dopamine neurotransmitter receptor activity	0	1	1	10	0.166258	0.51229	-	GPR52(GPR52)
MF	GO:0005372	water transmembrane transporter activity	1	0	1	10	0.166258	0.51229	AQP4(AQP4)	-
MF	GO:0008556	potassium transmembrane transporter activity, phosphorylative mechanism	1	0	1	10	0.166258	0.51229	ATP4A(ATP4A)	-
MF	GO:0015250	water channel activity	1	0	1	10	0.166258	0.51229	AQP4(AQP4)	-
MF	GO:0016801	hydrolase activity, acting on ether bonds	0	1	1	10	0.166258	0.51229	-	ABHD5(ABHD5)
MF	GO:0016840	carbon-nitrogen lyase activity	1	0	1	10	0.166258	0.51229	CHAC1(CHAC1)	-
MF	GO:0019203	carbohydrate phosphatase activity	0	1	1	10	0.166258	0.51229	-	PFKL(PFKL)
MF	GO:0019531	oxalate transmembrane transporter activity	0	1	1	10	0.166258	0.51229	-	SLC26A8(SLC26A8)
MF	GO:0030283	testosterone dehydrogenase [NAD(P)] activity	0	1	1	10	0.166258	0.51229	-	HSD17B12(HSD17B12)
MF	GO:0031404	chloride ion binding	0	1	1	10	0.166258	0.51229	-	LOC113844272(LOC113844272)
[truncated: 4,180 more rows]
