# Supplementary material for: Probiotic Fermented Feed Alleviates Liver Fat Deposition in Shaoxing Ducks via Modulating Gut Microbiota
Source: Front Microbiol. 2022 Jul 13;13:928670. doi: 10.3389/fmicb.2022.928670 (PMC9326468; doi:10.3389/fmicb.2022.928670)
Supplement: Supplementary file 5 [file Table_5.XLSX]

## Sheet: Sheet1
Table S5 Details information of KEGG pathway
PathwayID	Pathway	Level1	Level2	Up_number	Down_number	DEG_number	total_number	Pvalue	FDR	Up_gene	Down_gene	URL
apla01040	Biosynthesis of unsaturated fatty acids	Metabolism	Lipid metabolism	0	4	4	33	0.00237421	0.211305	-	HSD17B12(HSD17B12),ELOVL2(ELOVL2),SCD(SCD),ELOVL6(ELOVL6)	http://www.kegg.jp/kegg-bin/show_pathway?map01040/K10251%09%23FFFFFF,green/K10205%09%23FFFFFF,green/K00507%09%23FFFFFF,green/K10203%09%23FFFFFF,green/
apla00062	Fatty acid elongation	Metabolism	Lipid metabolism	0	3	3	28	0.0120455	0.536027	-	ELOVL6(ELOVL6),ELOVL2(ELOVL2),HSD17B12(HSD17B12)	http://www.kegg.jp/kegg-bin/show_pathway?map00062/K10251%09%23FFFFFF,green/K10203%09%23FFFFFF,green/K10205%09%23FFFFFF,green/
apla00910	Nitrogen metabolism	Metabolism	Energy metabolism	1	1	2	15	0.0267915	0.724223	CA4(CA4)	CPS1(CPS1)	http://www.kegg.jp/kegg-bin/show_pathway?map00910/K01672%09%23FFFFFF,red/K01948%09%23FFFFFF,green/
apla03320	PPAR signaling pathway	Organismal Systems	Endocrine system	1	3	4	70	0.0325494	0.724223	CPT1B(CPT1B)	SCD(SCD),DBI(DBI),PPARG(PPARG)	http://www.kegg.jp/kegg-bin/show_pathway?map03320/K08762%09%23FFFFFF,green/K00507%09%23FFFFFF,green/K08530%09%23FFFFFF,green/K08765%09%23FFFFFF,red/
apla00565	Ether lipid metabolism	Metabolism	Lipid metabolism	0	3	3	47	0.0470486	0.805154	-	SELENOI(SELENOI),LOC106015962(LOC106015962),PEDS1(PEDS1)	http://www.kegg.jp/kegg-bin/show_pathway?map00565/K20656%09%23FFFFFF,green/K00993%09%23FFFFFF,green/K01047%09%23FFFFFF,green/
apla00020	Citrate cycle (TCA cycle)	Metabolism	Carbohydrate metabolism	0	2	2	27	0.0783422	0.805154	-	PDHX(PDHX),ACLY(ACLY)	http://www.kegg.jp/kegg-bin/show_pathway?map00020/K00627%09%23FFFFFF,green/K01648%09%23FFFFFF,green/
apla00500	Starch and sucrose metabolism	Metabolism	Carbohydrate metabolism	0	2	2	29	0.0886401	0.805154	-	LOC113844272(LOC113844272),ENPP1(ENPP1)	http://www.kegg.jp/kegg-bin/show_pathway?map00500/K01176%09%23FFFFFF,green/K01513%09%23FFFFFF,green/
apla00564	Glycerophospholipid metabolism	Metabolism	Lipid metabolism	0	4	4	98	0.0891154	0.805154	-	SELENOI(SELENOI),LOC106015962(LOC106015962),PTDSS2(PTDSS2),MBOAT2(MBOAT2)	http://www.kegg.jp/kegg-bin/show_pathway?map00564/K00993%09%23FFFFFF,green/K08730%09%23FFFFFF,green/K01047%09%23FFFFFF,green/K13517%09%23FFFFFF,green/
apla00052	Galactose metabolism	Metabolism	Carbohydrate metabolism	0	2	2	30	0.0939317	0.805154	-	GALE(GALE),PFKL(PFKL)	http://www.kegg.jp/kegg-bin/show_pathway?map00052/K00850%09%23FFFFFF,green/K01784%09%23FFFFFF,green/
apla00440	Phosphonate and phosphinate metabolism	Metabolism	Metabolism of other amino acids	0	1	1	6	0.0990793	0.805154	-	SELENOI(SELENOI)	http://www.kegg.jp/kegg-bin/show_pathway?map00440/K00993%09%23FFFFFF,green/
apla04080	Neuroactive ligand-receptor interaction	Environmental Information Processing	Signaling molecules and interaction	5	4	9	318	0.0995135	0.805154	TACR1(TACR1),HCRTR2(HCRTR2),LOC101792365(LOC101792365),ADRB1(ADRB1),LOC119717812(LOC119717812)	GLRA1(GLRA1),LOC119718472(LOC119718472),LPAR3(LPAR3),LOC101799614(LOC101799614)	http://www.kegg.jp/kegg-bin/show_pathway?map04080/K04222%09%23FFFFFF,red/K04141%09%23FFFFFF,red/K04210%09%23FFFFFF,red/K04294%09%23FFFFFF,green/K05195%09%23FFFFFF,green/K08039%09%23FFFFFF,green/K04268%09%23FFFFFF,red/K05216%09%23FFFFFF,green/K04239%09%23FFFFFF,red/
apla00740	Riboflavin metabolism	Metabolism	Metabolism of cofactors and vitamins	0	1	1	7	0.114615	0.85006	-	ENPP1(ENPP1)	http://www.kegg.jp/kegg-bin/show_pathway?map00740/K01513%09%23FFFFFF,green/
apla00230	Purine metabolism	Metabolism	Nucleotide metabolism	2	2	4	114	0.134155	0.918443	ENTPD8(ENTPD8),AK4(AK4)	ENPP1(ENPP1),PDE9A(PDE9A)	http://www.kegg.jp/kegg-bin/show_pathway?map00230/K01513%09%23FFFFFF,green/K01510%09%23FFFFFF,red/K13761%09%23FFFFFF,green/K00939%09%23FFFFFF,red/
apla04261	Adrenergic signaling in cardiomyocytes	Organismal Systems	Circulatory system	1	3	4	120	0.153049	0.947194	ADRB1(ADRB1)	LOC119714295(LOC119714295),CREB5(CREB5),ACTA1(ACTA1)	http://www.kegg.jp/kegg-bin/show_pathway?map04261/K09047%09%23FFFFFF,green/K12314%09%23FFFFFF,green/K09290%09%23FFFFFF,green/K04141%09%23FFFFFF,red/
apla00730	Thiamine metabolism	Metabolism	Metabolism of cofactors and vitamins	1	0	1	10	0.159639	0.947194	AK4(AK4)	-	http://www.kegg.jp/kegg-bin/show_pathway?map00730/K00939%09%23FFFFFF,red/
apla00120	Primary bile acid biosynthesis	Metabolism	Lipid metabolism	0	1	1	11	0.174135	0.950546	-	LOC101792317(LOC101792317)	http://www.kegg.jp/kegg-bin/show_pathway?map00120/K07440%09%23FFFFFF,green/
apla00603	Glycosphingolipid biosynthesis - globo and isoglobo series	Metabolism	Glycan biosynthesis and metabolism	0	1	1	12	0.188382	0.950546	-	FUT9(FUT9)	http://www.kegg.jp/kegg-bin/show_pathway?map00603/K03663%09%23FFFFFF,green/
apla03460	Fanconi anemia pathway	Genetic Information Processing	Replication and repair	1	1	2	53	0.232096	0.950546	FANCE(FANCE)	LOC113845017(LOC113845017)	http://www.kegg.jp/kegg-bin/show_pathway?map03460/K10892%09%23FFFFFF,red/K10891%09%23FFFFFF,green/
apla00590	Arachidonic acid metabolism	Metabolism	Lipid metabolism	1	1	2	54	0.238484	0.950546	PTGS1(PTGS1)	LOC106015962(LOC106015962)	http://www.kegg.jp/kegg-bin/show_pathway?map00590/K01047%09%23FFFFFF,green/K00509%09%23FFFFFF,red/
apla00220	Arginine biosynthesis	Metabolism	Amino acid metabolism	0	1	1	17	0.256029	0.950546	-	CPS1(CPS1)	http://www.kegg.jp/kegg-bin/show_pathway?map00220/K01948%09%23FFFFFF,green/
apla00061	Fatty acid biosynthesis	Metabolism	Lipid metabolism	0	1	1	18	0.268869	0.950546	-	FASN(FASN)	http://www.kegg.jp/kegg-bin/show_pathway?map00061/K00665%09%23FFFFFF,green/
apla00010	Glycolysis / Gluconeogenesis	Metabolism	Carbohydrate metabolism	0	2	2	60	0.27692	0.950546	-	PDHX(PDHX),PFKL(PFKL)	http://www.kegg.jp/kegg-bin/show_pathway?map00010/K00627%09%23FFFFFF,green/K00850%09%23FFFFFF,green/
apla00310	Lysine degradation	Metabolism	Amino acid metabolism	1	1	2	61	0.283326	0.950546	COLGALT2(COLGALT2)	PIPOX(PIPOX)	http://www.kegg.jp/kegg-bin/show_pathway?map00310/K00306%09%23FFFFFF,green/K11703%09%23FFFFFF,red/
apla00240	Pyrimidine metabolism	Metabolism	Nucleotide metabolism	1	1	2	61	0.283326	0.950546	ENTPD8(ENTPD8)	ENPP1(ENPP1)	http://www.kegg.jp/kegg-bin/show_pathway?map00240/K01510%09%23FFFFFF,red/K01513%09%23FFFFFF,green/
apla04260	Cardiac muscle contraction	Organismal Systems	Circulatory system	0	2	2	67	0.321598	0.950546	-	ACTA1(ACTA1),LOC119714295(LOC119714295)	http://www.kegg.jp/kegg-bin/show_pathway?map04260/K09290%09%23FFFFFF,green/K12314%09%23FFFFFF,green/
apla00515	Mannose type O-glycan biosynthesis	Metabolism	Glycan biosynthesis and metabolism	0	1	1	23	0.329835	0.950546	-	FUT9(FUT9)	http://www.kegg.jp/kegg-bin/show_pathway?map00515/K03663%09%23FFFFFF,green/
apla00601	Glycosphingolipid biosynthesis - lacto and neolacto series	Metabolism	Glycan biosynthesis and metabolism	0	1	1	24	0.341407	0.950546	-	FUT9(FUT9)	http://www.kegg.jp/kegg-bin/show_pathway?map00601/K03663%09%23FFFFFF,green/
apla00534	Glycosaminoglycan biosynthesis - heparan sulfate / heparin	Metabolism	Glycan biosynthesis and metabolism	0	1	1	25	0.35278	0.950546	-	HS3ST2(HS3ST2)	http://www.kegg.jp/kegg-bin/show_pathway?map00534/K07808%09%23FFFFFF,green/
apla04146	Peroxisome	Cellular Processes	Transport and catabolism	0	2	2	73	0.359355	0.950546	-	PIPOX(PIPOX),ABCD4(ABCD4)	http://www.kegg.jp/kegg-bin/show_pathway?map04146/K00306%09%23FFFFFF,green/K05678%09%23FFFFFF,green/
apla00030	Pentose phosphate pathway	Metabolism	Carbohydrate metabolism	0	1	1	27	0.374942	0.950546	-	PFKL(PFKL)	http://www.kegg.jp/kegg-bin/show_pathway?map00030/K00850%09%23FFFFFF,green/
apla00760	Nicotinate and nicotinamide metabolism	Metabolism	Metabolism of cofactors and vitamins	0	1	1	27	0.374942	0.950546	-	ENPP1(ENPP1)	http://www.kegg.jp/kegg-bin/show_pathway?map00760/K01513%09%23FFFFFF,green/
apla00770	Pantothenate and CoA biosynthesis	Metabolism	Metabolism of cofactors and vitamins	0	1	1	28	0.385739	0.950546	-	ENPP1(ENPP1)	http://www.kegg.jp/kegg-bin/show_pathway?map00770/K01513%09%23FFFFFF,green/
apla00051	Fructose and mannose metabolism	Metabolism	Carbohydrate metabolism	0	1	1	29	0.396349	0.950546	-	PFKL(PFKL)	http://www.kegg.jp/kegg-bin/show_pathway?map00051/K00850%09%23FFFFFF,green/
apla04540	Gap junction	Cellular Processes	Cellular community - eukaryotes	2	0	2	80	0.402394	0.950546	ADRB1(ADRB1),LOC101802187(LOC101802187)	-	http://www.kegg.jp/kegg-bin/show_pathway?map04540/K07375%09%23FFFFFF,red/K04141%09%23FFFFFF,red/
apla00592	alpha-Linolenic acid metabolism	Metabolism	Lipid metabolism	0	1	1	31	0.417026	0.950546	-	LOC106015962(LOC106015962)	http://www.kegg.jp/kegg-bin/show_pathway?map00592/K01047%09%23FFFFFF,green/
apla00591	Linoleic acid metabolism	Metabolism	Lipid metabolism	0	1	1	33	0.436998	0.950546	-	LOC106015962(LOC106015962)	http://www.kegg.jp/kegg-bin/show_pathway?map00591/K01047%09%23FFFFFF,green/
apla00830	Retinol metabolism	Metabolism	Metabolism of cofactors and vitamins	1	0	1	33	0.436998	0.950546	LOC101801058(LOC101801058)	-	http://www.kegg.jp/kegg-bin/show_pathway?map00830/K07437%09%23FFFFFF,red/
apla02010	ABC transporters	Environmental Information Processing	Membrane transport	0	1	1	33	0.436998	0.950546	-	ABCD4(ABCD4)	http://www.kegg.jp/kegg-bin/show_pathway?map02010/K05678%09%23FFFFFF,green/
apla00250	Alanine, aspartate and glutamate metabolism	Metabolism	Amino acid metabolism	0	1	1	35	0.456289	0.950546	-	CPS1(CPS1)	http://www.kegg.jp/kegg-bin/show_pathway?map00250/K01948%09%23FFFFFF,green/
apla00140	Steroid hormone biosynthesis	Metabolism	Lipid metabolism	0	1	1	35	0.456289	0.950546	-	HSD17B12(HSD17B12)	http://www.kegg.jp/kegg-bin/show_pathway?map00140/K10251%09%23FFFFFF,green/
apla04672	Intestinal immune network for IgA production	Organismal Systems	Immune system	1	0	1	39	0.492919	0.950546	LOC113839921(LOC113839921)	-	http://www.kegg.jp/kegg-bin/show_pathway?map04672/K13073%09%23FFFFFF,red/
apla03420	Nucleotide excision repair	Genetic Information Processing	Replication and repair	0	1	1	39	0.492919	0.950546	-	LOC119714418(LOC119714418)	http://www.kegg.jp/kegg-bin/show_pathway?map03420/K10839%09%23FFFFFF,green/
apla03022	Basal transcription factors	Genetic Information Processing	Transcription	1	0	1	39	0.492919	0.950546	TAF8(TAF8)	-	http://www.kegg.jp/kegg-bin/show_pathway?map03022/K14649%09%23FFFFFF,red/
apla00650	Butanoate metabolism	Metabolism	Carbohydrate metabolism	0	1	1	40	0.501685	0.950546	-	LOC101797047(LOC101797047)	http://www.kegg.jp/kegg-bin/show_pathway?map00650/K00019%09%23FFFFFF,green/
apla00260	Glycine, serine and threonine metabolism	Metabolism	Amino acid metabolism	0	1	1	41	0.510301	0.950546	-	PIPOX(PIPOX)	http://www.kegg.jp/kegg-bin/show_pathway?map00260/K00306%09%23FFFFFF,green/
apla04141	Protein processing in endoplasmic reticulum	Genetic Information Processing	Folding, sorting and degradation	1	2	3	160	0.523143	0.950546	MAP3K15(MAP3K15)	HSPH1(HSPH1),LOC119714418(LOC119714418)	http://www.kegg.jp/kegg-bin/show_pathway?map04141/K04426%09%23FFFFFF,red/K10839%09%23FFFFFF,green/K09485%09%23FFFFFF,green/
apla00514	Other types of O-glycan biosynthesis	Metabolism	Glycan biosynthesis and metabolism	1	0	1	43	0.527091	0.950546	COLGALT2(COLGALT2)	-	http://www.kegg.jp/kegg-bin/show_pathway?map00514/K11703%09%23FFFFFF,red/
apla00480	Glutathione metabolism	Metabolism	Metabolism of other amino acids	1	0	1	45	0.543307	0.950546	CHAC1(CHAC1)	-	http://www.kegg.jp/kegg-bin/show_pathway?map00480/K07232%09%23FFFFFF,red/
apla00520	Amino sugar and nucleotide sugar metabolism	Metabolism	Carbohydrate metabolism	0	1	1	46	0.551207	0.950546	-	GALE(GALE)	http://www.kegg.jp/kegg-bin/show_pathway?map00520/K01784%09%23FFFFFF,green/
apla00600	Sphingolipid metabolism	Metabolism	Lipid metabolism	0	1	1	47	0.55897	0.950546	-	SPTLC3(SPTLC3)	http://www.kegg.jp/kegg-bin/show_pathway?map00600/K00654%09%23FFFFFF,green/
apla00071	Fatty acid degradation	Metabolism	Lipid metabolism	1	0	1	48	0.5666	0.950546	CPT1B(CPT1B)	-	http://www.kegg.jp/kegg-bin/show_pathway?map00071/K08765%09%23FFFFFF,red/
apla04340	Hedgehog signaling pathway	Environmental Information Processing	Signal transduction	1	0	1	48	0.5666	0.950546	BOC(BOC)	-	http://www.kegg.jp/kegg-bin/show_pathway?map04340/K20020%09%23FFFFFF,red/
apla04514	Cell adhesion molecules	Environmental Information Processing	Signaling molecules and interaction	2	0	2	112	0.578239	0.950546	CD8B(CD8B),SDC1(SDC1)	-	http://www.kegg.jp/kegg-bin/show_pathway?map04514/K06257%09%23FFFFFF,red/K06459%09%23FFFFFF,red/
apla00620	Pyruvate metabolism	Metabolism	Carbohydrate metabolism	0	1	1	52	0.595827	0.950546	-	PDHX(PDHX)	http://www.kegg.jp/kegg-bin/show_pathway?map00620/K00627%09%23FFFFFF,green/
apla04110	Cell cycle	Cellular Processes	Cell growth and death	2	0	2	116	0.597401	0.950546	TTK(TTK),CCNA2(CCNA2)	-	http://www.kegg.jp/kegg-bin/show_pathway?map04110/K08866%09%23FFFFFF,red/K06627%09%23FFFFFF,red/
apla04910	Insulin signaling pathway	Organismal Systems	Endocrine system	1	1	2	117	0.602089	0.950546	PPP1R3C(PPP1R3C)	FASN(FASN)	http://www.kegg.jp/kegg-bin/show_pathway?map04910/K07189%09%23FFFFFF,red/K00665%09%23FFFFFF,green/
apla04210	Apoptosis	Cellular Processes	Cell growth and death	1	1	2	128	0.650953	0.950546	MAP3K15(MAP3K15)	CASP6(CASP6)	http://www.kegg.jp/kegg-bin/show_pathway?map04210/K04426%09%23FFFFFF,red/K04396%09%23FFFFFF,green/
apla04920	Adipocytokine signaling pathway	Organismal Systems	Endocrine system	1	0	1	62	0.660593	0.950546	CPT1B(CPT1B)	-	http://www.kegg.jp/kegg-bin/show_pathway?map04920/K08765%09%23FFFFFF,red/
apla04145	Phagosome	Cellular Processes	Transport and catabolism	2	0	2	131	0.663427	0.950546	LOC101802187(LOC101802187),LOC110351185(LOC110351185)	-	http://www.kegg.jp/kegg-bin/show_pathway?map04145/K10159%09%23FFFFFF,red/K07375%09%23FFFFFF,red/
apla04520	Adherens junction	Cellular Processes	Cellular community - eukaryotes	0	1	1	64	0.672248	0.950546	-	LOC101798456(LOC101798456)	http://www.kegg.jp/kegg-bin/show_pathway?map04520/K06085%09%23FFFFFF,green/
apla00561	Glycerolipid metabolism	Metabolism	Lipid metabolism	0	1	1	64	0.672248	0.950546	-	MBOAT2(MBOAT2)	http://www.kegg.jp/kegg-bin/show_pathway?map00561/K13517%09%23FFFFFF,green/
apla04218	Cellular senescence	Cellular Processes	Cell growth and death	2	0	2	134	0.675542	0.950546	FOXM1(FOXM1),CCNA2(CCNA2)	-	http://www.kegg.jp/kegg-bin/show_pathway?map04218/K09406%09%23FFFFFF,red/K06627%09%23FFFFFF,red/
apla03018	RNA degradation	Genetic Information Processing	Folding, sorting and degradation	0	1	1	66	0.683506	0.950546	-	PFKL(PFKL)	http://www.kegg.jp/kegg-bin/show_pathway?map03018/K00850%09%23FFFFFF,green/
apla04115	p53 signaling pathway	Cellular Processes	Cell growth and death	0	1	1	69	0.699674	0.950546	-	RPRM(RPRM)	http://www.kegg.jp/kegg-bin/show_pathway?map04115/K10128%09%23FFFFFF,green/
apla04020	Calcium signaling pathway	Environmental Information Processing	Signal transduction	2	1	3	210	0.705517	0.950546	TACR1(TACR1),ADRB1(ADRB1)	LOC119718472(LOC119718472)	http://www.kegg.jp/kegg-bin/show_pathway?map04020/K04141%09%23FFFFFF,red/K05216%09%23FFFFFF,green/K04222%09%23FFFFFF,red/
apla04620	Toll-like receptor signaling pathway	Organismal Systems	Immune system	1	0	1	74	0.724814	0.950546	LOC110351185(LOC110351185)	-	http://www.kegg.jp/kegg-bin/show_pathway?map04620/K10159%09%23FFFFFF,red/
apla00562	Inositol phosphate metabolism	Metabolism	Carbohydrate metabolism	0	1	1	76	0.734273	0.950546	-	MTMR7(MTMR7)	http://www.kegg.jp/kegg-bin/show_pathway?map00562/K18083%09%23FFFFFF,green/
apla05132	Salmonella infection	Human Diseases	Infectious disease: bacterial	2	1	3	220	0.734831	0.950546	LOC101802187(LOC101802187),LOC110351185(LOC110351185)	LOC113839606(LOC113839606)	http://www.kegg.jp/kegg-bin/show_pathway?map05132/K10418%09%23FFFFFF,green/K07375%09%23FFFFFF,red/K10159%09%23FFFFFF,red/
apla04914	Progesterone-mediated oocyte maturation	Organismal Systems	Endocrine system	1	0	1	80	0.752231	0.950546	CCNA2(CCNA2)	-	http://www.kegg.jp/kegg-bin/show_pathway?map04914/K06627%09%23FFFFFF,red/
apla04512	ECM-receptor interaction	Environmental Information Processing	Signaling molecules and interaction	1	0	1	82	0.760752	0.950546	SDC1(SDC1)	-	http://www.kegg.jp/kegg-bin/show_pathway?map04512/K06257%09%23FFFFFF,red/
apla04070	Phosphatidylinositol signaling system	Environmental Information Processing	Signal transduction	0	1	1	84	0.768981	0.950546	-	MTMR7(MTMR7)	http://www.kegg.jp/kegg-bin/show_pathway?map04070/K18083%09%23FFFFFF,green/
apla04916	Melanogenesis	Organismal Systems	Endocrine system	1	0	1	84	0.768981	0.950546	WNT9A(WNT9A)	-	http://www.kegg.jp/kegg-bin/show_pathway?map04916/K01064%09%23FFFFFF,red/
apla04625	C-type lectin receptor signaling pathway	Organismal Systems	Immune system	1	0	1	93	0.80266	0.965552	LOC119717042(LOC119717042)	-	http://www.kegg.jp/kegg-bin/show_pathway?map04625/K10059%09%23FFFFFF,red/
apla04114	Oocyte meiosis	Cellular Processes	Cell growth and death	1	0	1	95	0.809454	0.965552	LOC119714837(LOC119714837)	-	http://www.kegg.jp/kegg-bin/show_pathway?map04114/K08836%09%23FFFFFF,red/
apla00190	Oxidative phosphorylation	Metabolism	Energy metabolism	1	0	1	105	0.840083	0.965552	ATP4A(ATP4A)	-	http://www.kegg.jp/kegg-bin/show_pathway?map00190/K01542%09%23FFFFFF,red/
apla03040	Spliceosome	Genetic Information Processing	Transcription	1	0	1	108	0.848277	0.965552	LOC113841276(LOC113841276)	-	http://www.kegg.jp/kegg-bin/show_pathway?map03040/K11097%09%23FFFFFF,red/
apla04270	Vascular smooth muscle contraction	Organismal Systems	Circulatory system	0	1	1	113	0.861015	0.965552	-	LOC106015962(LOC106015962)	http://www.kegg.jp/kegg-bin/show_pathway?map04270/K01047%09%23FFFFFF,green/
apla04060	Cytokine-cytokine receptor interaction	Environmental Information Processing	Signaling molecules and interaction	1	1	2	201	0.864712	0.965552	CX3CR1(CX3CR1)	IL20RA(IL20RA)	http://www.kegg.jp/kegg-bin/show_pathway?map04060/K05136%09%23FFFFFF,green/K04192%09%23FFFFFF,red/
apla04371	Apelin signaling pathway	Environmental Information Processing	Signal transduction	1	0	1	115	0.865807	0.965552	KLF2(KLF2)	-	http://www.kegg.jp/kegg-bin/show_pathway?map04371/K17845%09%23FFFFFF,red/
apla04068	FoxO signaling pathway	Environmental Information Processing	Signal transduction	1	0	1	118	0.872689	0.965552	KLF2(KLF2)	-	http://www.kegg.jp/kegg-bin/show_pathway?map04068/K17845%09%23FFFFFF,red/
apla04142	Lysosome	Cellular Processes	Transport and catabolism	0	1	1	126	0.88937	0.965552	-	LOC101804173(LOC101804173)	http://www.kegg.jp/kegg-bin/show_pathway?map04142/K01382%09%23FFFFFF,green/
apla05168	Herpes simplex virus 1 infection	Human Diseases	Infectious disease: viral	1	0	1	137	0.90881	0.965552	LOC110351185(LOC110351185)	-	http://www.kegg.jp/kegg-bin/show_pathway?map05168/K10159%09%23FFFFFF,red/
apla04140	Autophagy - animal	Cellular Processes	Transport and catabolism	0	1	1	142	0.916483	0.965552	-	VMP1(VMP1)	http://www.kegg.jp/kegg-bin/show_pathway?map04140/K21248%09%23FFFFFF,green/
apla04150	mTOR signaling pathway	Environmental Information Processing	Signal transduction	1	0	1	145	0.920775	0.965552	WNT9A(WNT9A)	-	http://www.kegg.jp/kegg-bin/show_pathway?map04150/K01064%09%23FFFFFF,red/
apla04310	Wnt signaling pathway	Environmental Information Processing	Signal transduction	1	0	1	146	0.922156	0.965552	WNT9A(WNT9A)	-	http://www.kegg.jp/kegg-bin/show_pathway?map04310/K01064%09%23FFFFFF,red/
apla04530	Tight junction	Cellular Processes	Cellular community - eukaryotes	1	0	1	155	0.933556	0.966122	MAP3K15(MAP3K15)	-	http://www.kegg.jp/kegg-bin/show_pathway?map04530/K04426%09%23FFFFFF,red/
apla04810	Regulation of actin cytoskeleton	Cellular Processes	Cell motility	1	0	1	183	0.959432	0.981488	DIAPH3(DIAPH3)	-	http://www.kegg.jp/kegg-bin/show_pathway?map04810/K05745%09%23FFFFFF,red/
apla04144	Endocytosis	Cellular Processes	Transport and catabolism	0	1	1	219	0.978523	0.987376	-	LOC101794114(LOC101794114)	http://www.kegg.jp/kegg-bin/show_pathway?map04144/K13649%09%23FFFFFF,green/
apla04010	MAPK signaling pathway	Environmental Information Processing	Signal transduction	1	0	1	249	0.987376	0.987376	MAP3K15(MAP3K15)	-	http://www.kegg.jp/kegg-bin/show_pathway?map04010/K04426%09%23FFFFFF,red/
